# Supplementary material for: Educational technostress in Andean South America: regional evidence shaping digital wellbeing agenda for young adults
Source: Front Public Health. 2026 Jan 12;13:1724479. doi: 10.3389/fpubh.2025.1724479 (PMC12832322; doi:10.3389/fpubh.2025.1724479)
Supplement: Supplementary file 1 [file Supplementary_file_1.xlsx]

## Sheet: Selection
Count	Phase	ID	Authors	Author full names	Author(s) ID	Title	Year	Source title	Volume	Issue	Art. No.	Page start	Page end	Cited by	DOI	Link	Abstract	Author Keywords	Index Keywords	Document Type	Publication Stage	Open Access	Source	EID	ADD
1	1	1	Estrada-Muñoz, C.; Castillo, D.; Vega-Muñoz, A.; Boada I Grau, J.	Estrada-Muñoz, Carla (57218214699); Castillo, Dante (57198510988); Vega-Muñoz, Alejandro (59665602600); Boada I Grau, Joan (37103507100)	57218214699; 57198510988; 59665602600; 37103507100	Teacher technostress in the chilean school system	2020	International Journal of Environmental Research and Public Health	17	15	5280	1	17	46	10.3390/ijerph17155280	https://www.scopus.com/inward/record.uri?eid=2-s2.0-85088285865&doi=10.3390%2Fijerph17155280&partnerID=40&md5=0d5fc0f468b8b235ce7f9db35e806ac3	The expanded use of information technology in education has led to the emergence of technostress due to a lack of adaptation to the technological environment. The purpose of this study is to identify the levels of technostress in primary and secondary education in 428 teachers using a RED-TIC questionnaire, of which skepticism, fatigue, anxiety, and inefficiency are the main components. For the e…	Anxiety; Confirmatory factor analysis; Education; Fatigue; Inefficacy; Information overload; Principal components analysis; Skepticism	information technology; primary education; secondary education; technology adoption; adult; aged; anxiety; Article; Chile; confirmatory factor analysis; e-learning; educational technology; fatigue; female; human; incidence; male; principal component analysis; RED TIC questionnaire; sex difference; stress; stress assessment; teacher; technostress; factor analysis; questionnaire; school; school tea…	Article	Final	All Open Access; Gold Open Access; Green Final Open Access; Green Open Access	Scopus	2-s2.0-85088285865	ADD01
2	1	2	Álvarez-Risco, A.; Del-Aguila-Arcentales, S.; Yáñez, J.A.; Rosen, M.A.; Mejia, C.R.	Álvarez-Risco, Aldo (23033520400); Del-Aguila-Arcentales, Shyla (55801426300); Yáñez, Jaime A. (9940048200); Rosen, Marc A. (7401477722); Mejia, Christian R. (50462014500)	23033520400; 55801426300; 9940048200; 7401477722; 50462014500	Influence of technostress on academic performance of university medicine students in peru during the covid-19 pandemic	2021	Sustainability (Switzerland)	13	16	8949			65	10.3390/su13168949	https://www.scopus.com/inward/record.uri?eid=2-s2.0-85112420199&doi=10.3390%2Fsu13168949&partnerID=40&md5=8f029b05612a342f489a3efebbdb7464	The current study aims to validate and apply an instrument to assess the relationship between communication overload, social overload, technostress, exhaustion and academic performance. We performed a cross-sectional, analytical study of 2286 university medical students to assess the influence of technostress as a mediator of social media overload, communication overload and mental exhaustion and…	Academic performance; COVID-19; Pandemic; Peru; Social media overload; University students	academic performance; bootstrapping; COVID-19; medicine; student; university sector; Peru	Article	Final	All Open Access; Gold Open Access; Green Accepted Open Access; Green Open Access	Scopus	2-s2.0-85112420199	ADD02
3	1	3	Estrada-Muñoz, C.; Vega-Muñoz, A.; Castillo, D.; Muller-Pérez, S.; Boada I Grau, J.	Estrada-Muñoz, Carla (57218214699); Vega-Muñoz, Alejandro (59665602600); Castillo, Dante (57198510988); Muller-Pérez, Sheyla (57223794773); Boada I Grau, Joan (37103507100)	57218214699; 59665602600; 57198510988; 57223794773; 37103507100	Technostress of chilean teachers in the context of the covid-19 pandemic and teleworking	2021	International Journal of Environmental Research and Public Health	18	10	5458			55	10.3390/ijerph18105458	https://www.scopus.com/inward/record.uri?eid=2-s2.0-85106144957&doi=10.3390%2Fijerph18105458&partnerID=40&md5=8a79f7cbace96913d2ea270159e5ebfb	This article shows the levels of technostress in primary and secondary education teachers in Chile, in the context of educational telework that Chile has adopted in connection with the health crisis by COVID-19. The information has been collected with the use of the RED-TIC scale, previously used in this country, whose validity and reliability of the instrument has been treated, for this case, wi…	Anxiety; Confirmatory factor analysis; Dark side; Education; Fatigue; Inefficacy; Information overload; Mental health; Skepticism; Technostress	Chile; epidemiology; female; human; pandemic; reproducibility; telecommuting; COVID-19; Female; Humans; Pandemics; Reproducibility of Results; SARS-CoV-2; Teleworking	Article	Final	All Open Access; Gold Open Access; Green Final Open Access; Green Open Access	Scopus	2-s2.0-85106144957	ADD03
4	1	4	Urbano, O.F.A.; Gabriel Elías Chanchí, G.G.E.; Campo, M.W.Y.	Urbano, O. Franco Arturo (57387554700); Gabriel Elías Chanchí, Gabriel (55332161900); Campo, M. Wilmar Yesid (57386251600)	57387554700; 55332161900; 57386251600	Technostress Analysis in Educational Institutions during the COVID-19 Confinement	2021	TEM Journal	10	4		1655	1661	1	10.18421/TEM104-22	https://www.scopus.com/inward/record.uri?eid=2-s2.0-85121844047&doi=10.18421%2FTEM104-22&partnerID=40&md5=2e8715aceaf7998609f429df570d5463	The COVID-19 pandemic has forced organizations to adapt their different processes to the dynamics of virtuality. Thus, in the specific case of the educational context, the remote presence methodology has been implemented with the support of the advantages provided by Information and Communication Technologies (ICTs). Despite the fact that ICTs dynamise the different processes of organizations, it…	Covid-19; Ict; Remote presence; Technostress; Work stress		Article	Final	All Open Access; Gold Open Access	Scopus	2-s2.0-85121844047	ADD04
5	1	5	Reyes, R.; Libaque-Sáenz, C.F.	Reyes, Ricardo (58651704800); Libaque-Sáenz, Christian Fernando (56491341700)	58651704800; 56491341700	Factors influencing higher education students’ performance and satisfaction with virtual classes during the Covid-19 pandemic: the case of Peru	2023	Issues in Information Systems	24	4		176	190	2	10.48009/4_iis_2023_114	https://www.scopus.com/inward/record.uri?eid=2-s2.0-85174247256&doi=10.48009%2F4_iis_2023_114&partnerID=40&md5=9b510b7a32393c9468e61147eaf423f2	The Covid-19 pandemic had a very strong impact on various sectors. The higher education sector is one of those which experimented various changes and challenges. In Peru, where the educational system is limited, there is a large population who do not have the chance to attend higher education institutions. In addition, from those who were studying and were part of the transition to virtual classe…	Covid-19; higher education; performance; satisfaction; virtual classes		Article	Final	All Open Access; Gold Open Access	Scopus	2-s2.0-85174247256	ADD05
6	1	6	Espíritu-Romero, Y.; Iraola-Real, I.	Espíritu-Romero, Yosselin (58349558100); Iraola-Real, Ivan (57209658640)	58349558100; 57209658640	The Use of Information and Communication Technologies and Technostress: A Correlational Study in Primary Education Teachers; El Uso de las Tecnologías de la Información y Comunicación y el Tecnoestrés: Un estudio correlacional en Docentes de Educación Primaria	2023	RISTI - Revista Iberica de Sistemas e Tecnologias de Informacao	2023	E56		383	396	1		https://www.scopus.com/inward/record.uri?eid=2-s2.0-85162918477&partnerID=40&md5=09834ec35d440e52c8d7df05d54d34a3	The research aimed to identify the relationship between the use of ICT and techno-stress. It presents a quantitative approach of a non-experimental type and a descriptive correlational level, the sample consisted of 81 primary school teachers, of which 64 are women and 17 are men, belonging to public schools in the district of Comas (Lima-Peru). Two questionnaires (ICT use and techno-stress scale…	basic education; Information technology; occupational diseases; primary education; primary school teachers; stress		Article	Final		Scopus	2-s2.0-85162918477	ADD06
7	1	7	Andrade, J.M.; Ramírez Plazas, E.R.; Ramírez, J.C.; Castro, D.B.	Andrade, Juan Manuel (58001952300); Ramírez Plazas, Elías (57201681606); Ramírez, Juan Camilo (58753170500); Castro, Diego Bermeo (58764375700)	58001952300; 57201681606; 58753170500; 58764375700	Technostress, transformational leadership, and academic performance of university students in South Colombia	2023	Problems and Perspectives in Management	21	4		467	482	1	10.21511/ppm.21(4).2023.36	https://www.scopus.com/inward/record.uri?eid=2-s2.0-85179834054&doi=10.21511%2Fppm.21%284%29.2023.36&partnerID=40&md5=55f3a88eeed008c57c280209db02ebd8	The study aims to establish the moderation of transformational leadership in the relationship between technostress and academic performance of university students during the COVID-19 pandemic. This study was of a quantitative nature with the support of the deductive method and of an explanatory correlational type. Technostress was measured with an instrument adapted from the RED-Technostress scal…	academic performance; Colombia; COVID-19; higher education; students; technostress; transformational leadership		Article	Final	All Open Access; Gold Open Access	Scopus	2-s2.0-85179834054	ADD07
8	1	8	Ortega-Jiménez, D.; Angelucci Bastidas, L.T.; López-Guerra, V.M.; Ramírez, M.R.	Ortega-Jiménez, David (57222364299); Angelucci Bastidas, Luisa Teresa (24775120800); López-Guerra, Victor Manuel (57210165642); Ramírez, Marina R. (57206030647)	57222364299; 24775120800; 57210165642; 57206030647	Psychometric Properties and Factor Structure of the Spanish Version of Technostress Scale (RED/TIC) in Ecuadorian Teachers During the COVID-19 Pandemic	2023	Psychology Research and Behavior Management	16			4973	4987	4	10.2147/PRBM.S436047	https://www.scopus.com/inward/record.uri?eid=2-s2.0-85179354139&doi=10.2147%2FPRBM.S436047&partnerID=40&md5=b6998e2dba33d4d642c4cc5357f47db8	Background: Although the use of technology is a trend, since the COVID-19 pandemic, its use has been exacerbated, especially in educational processes, causing techno-stress among teachers. Purpose: In order to contribute to the lack of validated and adapted instruments in Latin America, this study aimed to analyze the psychometric properties and factorial structure of the Spanish version of the t…	Ecuador; factor structure; psychometric properties; teachers; technostress		Article	Final	All Open Access; Gold Open Access; Green Accepted Open Access; Green Open Access	Scopus	2-s2.0-85179354139	ADD08
9	1	9	Vásquez-Pajuelo, L.; Rodriguez-Barboza, J.R.; Bartra-Rivero, K.R.; Andrade-Díaz, E.M.; Tuesta-Vila, J.A.; Obando-Peralta, E.C.; Alarcón-Villalobos, Y.J.	Vásquez-Pajuelo, Lida (58658366300); Rodriguez-Barboza, Jhonny Richard (59020380700); Bartra-Rivero, Karina Raquel (58866212100); Andrade-Díaz, Elba María (58657841700); Tuesta-Vila, Jazmín Alicia (59304691900); Obando-Peralta, Ena Cecilia (57539510600); Alarcón-Villalobos, Yvonne Jacqueline (59129680300)	58658366300; 59020380700; 58866212100; 58657841700; 59304691900; 57539510600; 59129680300	Assessing The Relationship Between Digital Competencies and Technostress in Higher Education	2024	Journal of Ecohumanism	3	4		1119	1132	2	10.62754/joe.v3i4.3339	https://www.scopus.com/inward/record.uri?eid=2-s2.0-85202553852&doi=10.62754%2Fjoe.v3i4.3339&partnerID=40&md5=18496c4908da3dfb376a737d7bd6d845	This study explored the relationship between digital competencies and technostress among university instructors teaching remotely in Peru. It aimed to determine whether enhancing digital skills could alleviate technostress. The research utilized a quantitative, non-experimental approach and collected data from 120 instructors from a private university in Lima, Perú using established surveys like …	Digital Competencies; Digital Pedagogy; Remote Modality; Technostress; University Education		Article	Final		Scopus	2-s2.0-85202553852	ADD09
10	1	10	Bartra-Rivero, K.R.; Vásquez-Pajuelo, L.; Avila-Sánchez, G.A.; Andrade-Díaz, E.M.; Mendez-Ilizarbe, G.S.; Rodriguez-Barboza, J.R.; Alarcón-Villalobos, Y.J.	Bartra-Rivero, Karina Raquel (58866212100); Vásquez-Pajuelo, Lida (58658366300); Avila-Sánchez, Geraldine Amelia (59129587600); Andrade-Díaz, Elba María (58657841700); Mendez-Ilizarbe, Gliria Susana (57344906000); Rodriguez-Barboza, Jhonny Richard (59020380700); Alarcón-Villalobos, Yvonne Jacqueline (59129680300)	58866212100; 58658366300; 59129587600; 58657841700; 57344906000; 59020380700; 59129680300	How Digital Competence Reduces Technostress; ¿Cómo las competencias digitales reducen el tecnoestrés?	2024	Data and Metadata	3		303			6	10.56294/dm2024303	https://www.scopus.com/inward/record.uri?eid=2-s2.0-85193239714&doi=10.56294%2Fdm2024303&partnerID=40&md5=460d2880b7871468d044587d7e81e2e3	This research examined the link between digital competencies and technostress among university instructors in remote settings in Peru, with the goal of identifying if improving digital skills could help mitigate technostress. A non-experimental, quantitative methodology was employed, gathering data via standardized surveys such as the DigCompEdu Check-In and RED TIC. The participant group compris…	Digital Competencies; Digital Pedagogy; Remote Modality; Technostress; University Education		Article	Final	All Open Access; Gold Open Access	Scopus	2-s2.0-85193239714	ADD10
11	1	11	Herrera-Sánchez, M.J.; Casanova-Villalba, C.I.; Moreno-Novillo, Á.C.; Mina-Bone, S.G.	Herrera-Sánchez, Maybelline Jaqueline (57222225045); Casanova-Villalba, César Iván (57222225411); Moreno-Novillo, Ángela Cecibel (59223670500); Mina-Bone, Santos Geovanny (59223583700)	57222225045; 57222225411; 59223670500; 59223583700	Impact of technostress on teachers, due to the use of computer tools in academic and administrative tasks; Tecnoestrés en docentes universitarios con funciones académicas y administrativas en Ecuador	2024	Revista Venezolana de Gerencia	29	11 Especial		606	621	0	10.52080/rvgluz.29.e11.36	https://www.scopus.com/inward/record.uri?eid=2-s2.0-85198850345&doi=10.52080%2Frvgluz.29.e11.36&partnerID=40&md5=7d2655beff7cb10c0590ba8cdf14019f	The increasing integration of technologies in higher education has caused negative physical and emotional conditions for people. The objective of this study was to analyze technostress in higher education teachers in Ecuador, with academic and administrative functions, specifically from the management and use of new technologies. The study used a mixed approach, that is, it was approached from th…	administrative tasks; computer tools; higher education; technostress	academic performance; academic research; administrative system; computer simulation; correlation; software; teaching; university sector; Ecuador	Article	Final	All Open Access; Gold Open Access	Scopus	2-s2.0-85198850345	Non data
12	1	12	Cajas-Bravo, V.T.; Huanca-Rojas, L.M.; Arias Lizares, A.; Ramírez Cajamarca, J.C.; Vasquez Perdomo, F.; de la Cruz Cruz, M.A.; Romero Giron, H.; Guerrero Millones, A.M.; Dávila-Morán, R.C.	Cajas-Bravo, Verónica Tomasa (57201733779); Huanca-Rojas, Lupe (58627131900); Arias Lizares, Andrés (60083835200); Ramírez Cajamarca, Juan Cielo (58316560100); Vasquez Perdomo, Fernando (60125945400); de la Cruz Cruz, Miguel Angel (60125904100); Romero Giron, Hilario (58099691400); Guerrero Millones, Ana Maria (58651506500); Dávila-Morán, Roberto Carlos (57224890890)	57201733779; 58627131900; 60083835200; 58316560100; 60125945400; 60125904100; 58099691400; 58651506500; 57224890890	Can ChatGPT Ease Digital Fatigue? Short-Cycle Content Curation for University Instructors	2025	Education Sciences	15	9	1223			0	10.3390/educsci15091223	https://www.scopus.com/inward/record.uri?eid=2-s2.0-105017810834&doi=10.3390%2Feducsci15091223&partnerID=40&md5=0f5662716171213ab6e66d9627ef5932	Digital fatigue is pervasive among university instructors, yet rigorous evidence on whether generative AI improves well-being is scarce. We conducted an eight-week staggered multiple-baseline AB–AB reversal with eight lecturers at a private Peruvian university. In intervention phases, participants replaced full readings with a daily ≤200-word ChatGPT summary plus three discussion questions (“cont…	ChatGPT; digital fatigue; faculty development; generative artificial intelligence; higher education; Job Demands–Resources (JD-R) theory; prompt engineering; screen time; single-case experimental design; technostress		Article	Final	All Open Access; Gold Open Access	Scopus	2-s2.0-105017810834	Non data
13	1	13	Araya-Ugarte, G.; Armesto-Céspedes, M.; Contreras-Barraza, N.; Vega-Muñoz, A.; Salazar-Sepúlveda, G.; Nelson David, N.	Araya-Ugarte, Guillermo (60045475800); Armesto-Céspedes, Miguel Sebastián (60026428700); Contreras-Barraza, Nicolás (57222871126); Vega-Muñoz, Alejandro (59665602600); Salazar-Sepúlveda, Guido (57219800835); Nelson David, Lay Raby (57217158970)	60045475800; 60026428700; 57222871126; 59665602600; 57219800835; 57217158970	Contextual Study of Technostress in Higher Education: Psychometric Evidence for the TS4US Scale from Lima, Peru	2025	Sustainability (Switzerland)	17	15	6974			0	10.3390/su17156974	https://www.scopus.com/inward/record.uri?eid=2-s2.0-105013348598&doi=10.3390%2Fsu17156974&partnerID=40&md5=4d144ab3f60497c4773634a9482e0c49	Sustainable education requires addressing the challenges posed by digital transformation, including technostress among university students. This study evaluates technostress levels in higher education through the validation of the TS4US scale and its implications for sustainable learning environments. A cross-sectional study was conducted with 328 university students from four districts in Lima, …	confirmatory factor analysis; cyberpsychology; higher education; information overload; mental health; organizational resources; personal needs; socio-technical environment; students; technological resources	employment; environmental education; environmental technology; factor analysis; higher education; mental health; student; Chile; Latin America; Lima [Peru]; Peru	Article	Final	All Open Access; Gold Open Access	Scopus	2-s2.0-105013348598	Non data
14	1	14	Estrada-Araoz, E.G.; Cruz-Laricano, E.O.; Gallegos-Ramos, N.A.; Manrique-Jaramillo, Y.V.; Yabar-Miranda, P.S.; Achata-Cortez, C.A.	Estrada-Araoz, Edwin Gustavo (57221942617); Cruz-Laricano, Elizabeth Orfelia (59328421600); Gallegos-Ramos, Néstor Antonio (57221942188); Manrique-Jaramillo, Yesenia Verónica (59068041800); Yabar-Miranda, Percy Samuel (58120001900); Achata-Cortez, Cesar Augusto (58559636200)	57221942617; 59328421600; 57221942188; 59068041800; 58120001900; 58559636200	Technostress in a sample of university teachers: A perspective from occupational health; Tecnoestrés en una muestra de docentes universitarios: una mirada desde la salud ocupacional	2025	Gaceta Medica de Caracas	133	1		166	174	1	10.47307/GMC.2025.133.1.15	https://www.scopus.com/inward/record.uri?eid=2-s2.0-105000548665&doi=10.47307%2FGMC.2025.133.1.15&partnerID=40&md5=9e408ba0ed0a74d6c2499fc181247e00	Introduction: Technostress has become a challenge for university teachers in an increasingly digitized educationalcontext. Thedemandsofquicklyadapting to technological tools, managing multiple platforms, and maintaining effective performance can affect their emotional and professional well-being. Objective: To assess the technostress level in a sample of Peruvian university teachers. M ethods: Th…	higher education; occupational health; teachers; Technostress; well-being		Article	Final	All Open Access; Gold Open Access	Scopus	2-s2.0-105000548665	ADD14
15	1	15	Orosco-Fabian, J.R.; Pomasunco-Huaytalla, R.; Gómez-Galindo, W.; Torres-Cortez, E.E.	Orosco-Fabian, Jhon Richard (57285304100); Pomasunco-Huaytalla, Rocío (57217734235); Gómez-Galindo, Wilfredo (57286226300); Torres-Cortez, Emiliano Esteban (59504955100)	57285304100; 57217734235; 57286226300; 59504955100	Technostress in Basic Education Teachers in the Central Region of Peru; Tecnoestresse em professores do ensino básico na região central do Peru; Tecnoestrés en profesores de Educación Básica de la región central del Perú	2025	Revista Colombiana de Educacion		94	e18243			0	10.17227/rce.num94-18243	https://www.scopus.com/inward/record.uri?eid=2-s2.0-85214382869&doi=10.17227%2Frce.num94-18243&partnerID=40&md5=4dca8580507220a81349a80b84ddf60b	The Covid-19 pandemic led to the intensive use of ICT, creating a risk scenario for teachers. This study analyzed the factors that generated technostress among basic education teachers, considering variables such as gender, age, marital status, the educational level at which they work, and their employment status (hired or appointed). A total of 371 basic education teachers from different provinc…	basic education; distance education; ICT; teachers; technostress		Article	Final	All Open Access; Gold Open Access	Scopus	2-s2.0-85214382869	Non data
16	1	16	Verde-Avalos, E.; Turpo-Chaparro, J.E.; Palomino-Ccasa, J.; Requena-Cabral, G.; Malca-Peralta, S.S.	Verde-Avalos, Emilyn (59717115000); Turpo-Chaparro, Josué Edison (57564769900); Palomino-Ccasa, Joel (58113869800); Requena-Cabral, Gabriela (57667020500); Malca-Peralta, Segundo Salatiel (59164884900)	59717115000; 57564769900; 58113869800; 57667020500; 59164884900	Validation of measurement scale for technostress in Peruvian university students	2025	Frontiers in Psychology	16		1503442			1	10.3389/fpsyg.2025.1503442	https://www.scopus.com/inward/record.uri?eid=2-s2.0-105001481136&doi=10.3389%2Ffpsyg.2025.1503442&partnerID=40&md5=efda0d0c3b53ab872a50c107fce78f70	Stress has become one of the major health issues worldwide, and the mandatory integration of technologies into the educational environment has exacerbated this problem. This situation affects both teachers and students, who often lack the necessary knowledge to use these tools effectively, putting their mental health and emotional well-being at risk across various areas. Over the years, numerous …	academic stress; higher education; mental health; psychometrics; technostress; well-being		Article	Final	All Open Access; Gold Open Access; Green Accepted Open Access; Green Open Access	Scopus	2-s2.0-105001481136	ADD16
17	1	17	Cataldo, A.; Bravo-Adasme, N.; Riquelme, J.; Vásquez, A.; Rojas, S.; Arias-Oliva, M.	Cataldo, Alejandro J. (54988509300); Bravo-Adasme, Natalia (57765536600); Riquelme, Juan (60013840800); Vásquez, Ariela (60014057900); Rojas, Sebastián (60013840900); Arias-Oliva, Mario (56110956600)	54988509300; 57765536600; 60013840800; 60014057900; 60013840900; 56110956600	Multidimensional Poverty as a Determinant of Techno-Distress in Online Education: Evidence from the Post-Pandemic Era	2025	International Journal of Environmental Research and Public Health	22	7	986			1	10.3390/ijerph22070986	https://www.scopus.com/inward/record.uri?eid=2-s2.0-105011619792&doi=10.3390%2Fijerph22070986&partnerID=40&md5=67246c65bb0df1a622bcb9598a6f4ac2	The rapid shift to online education during the COVID-19 pandemic exacerbated mental health risks for students, particularly those experiencing multidimensional poverty—a potential contributor to psychological distress in digital learning environments. This study examines how poverty-driven techno-distress (technology-related stress) impacts university students’ mental health, focusing on 202 Chil…	education; multidimensional poverty; remote learning; techno-distress	COVID-19; education; learning; mental health; pandemic; poverty; technological development; adolescent; adult; aged; Article; child; coronavirus disease 2019; distress syndrome; e-learning; early intervention; economic inequality; emotional stress; female; health care access; health hazard; housing; human; learning environment; male; multidimensional scaling; partial least squares regression; str…	Article	Final	All Open Access; Gold Open Access; Green Accepted Open Access; Green Open Access	Scopus	2-s2.0-105011619792	ADD17
18	2	ADD03.1	Choconta, J.; Pineda-Báez, C.; J.	Choconta, Johanna (59420069300); Pineda-Báez, Clelia (55972884000)	59420069300; 55972884000; 60210175700	Colombian teachers’ mental health and well-being: Stressors and coping mechanisms during the COVID-19 crisis	2026	International Journal of Educational Research Open	10		100566			0	10.1016/j.ijedro.2025.100566	https://www.scopus.com/inward/record.uri?eid=2-s2.0-105022893372&doi=10.1016%2Fj.ijedro.2025.100566&partnerID=40&md5=a5be7e17f370a1e0c53c089e585e8b46	Although the mental health and well-being of teachers have been examined extensively, fewer studies have focused on teachers in basic education, particularly at the primary and secondary levels in Latin America. This study examines stressors that affected the mental health and well-being of Colombian teachers during the crisis generated by the COVID-19 pandemic, as well as the coping mechanisms t…	Colombian teachers; Mental health; Well-being, stressors, coping mechanisms		Article	Final	All Open Access; Gold Open Access	Scopus	2-s2.0-105022893372	Non data
19	2	ADD03.2	Navarro-Espinosa, J.A.; Vaquero Abellán, M.; Perea-Moreno, A.-J.; Pedrós-Pérez, G.; Aparicio-Martínez, P.; Martínez-Jiménez, M.P.	Navarro-Espinosa, Johanna Andrea (57253221200); Vaquero Abellán, Manuel (6506335970); Perea-Moreno, Alberto Jesus (57195267993); Pedrós-Pérez, Gerardo (12143492100); Aparicio-Martínez, Pilar (57195295376); Martínez-Jiménez, María Pilar (57776224600)	57253221200; 6506335970; 57195267993; 12143492100; 57195295376; 57776224600	The influence of technology on mental well-being of stem teachers at university level: Covid-19 as a stressor	2021	International Journal of Environmental Research and Public Health	18	18	9605			25	10.3390/ijerph18189605	https://www.scopus.com/inward/record.uri?eid=2-s2.0-85114609445&doi=10.3390%2Fijerph18189605&partnerID=40&md5=0742712e4283a0e3e5ebb86468ea67b8	Stress can result in psychopathologies, such as anxiety or depression, when this risk factor continues in time. One major stressor was the COVID-19 pandemic, which triggered considerable emotional distress and mental health issues among different workers, including teachers, with an-other stressor: technology and online education. A mixed-method approach is presented in this re-search, combining …	COVID-19; Mental health; Mixed-method; STEM teachers; University	COVID-19; health risk; mental disorder; mental health; risk factor; training; university sector; anxiety; Article; bibliometrics; coronavirus disease 2019; cross-sectional study; depression; disease risk assessment; e-learning; Ecuador; educational technology; emotional stress; high risk patient; human; mental disease; observational study; pandemic; psychological well-being; school teacher; socia…	Article	Final	All Open Access; Gold Open Access; Green Final Open Access; Green Open Access	Scopus	2-s2.0-85114609445	ADD18
20	2	ADD03.3	Vega-Fernandez, G.; Gonzalez-Torres, C.; Solís-Soto, M.; Lizana, P.A.	Vega-Fernandez, Gustavo (57087048500); Gonzalez-Torres, Carlos (58181942600); Solís-Soto, María Teresa (55632311000); Lizana, Pablo A. (55933019200)	57087048500; 58181942600; 55632311000; 55933019200	Musculoskeletal disorders and quality of life for Chilean teachers during the COVID-19 pandemic at the academic year-end	2024	Frontiers in Public Health	12		1277578			2	10.3389/fpubh.2024.1277578	https://www.scopus.com/inward/record.uri?eid=2-s2.0-85193483679&doi=10.3389%2Ffpubh.2024.1277578&partnerID=40&md5=8a36d17c8e0d2a84002b76bb0c020518	Introduction: Schoolteachers have reported multiple demands contributing to poor perceptions regarding their quality of life and high rates of musculoskeletal disorders. However, there are few studies about the association between musculoskeletal disorders and quality of life from the end of the academic period during the COVID-19 pandemic. Objective: Evaluate musculoskeletal disorders rates and …	academic period; mental health; musculoskeletal disorders; physical health; quality of life; school teachers	adult; Chile; coronavirus disease 2019; cross-sectional study; epidemiology; female; human; male; middle aged; musculoskeletal disease; occupational disease; pandemic; prevalence; psychology; quality of life; questionnaire; school teacher; Severe acute respiratory syndrome coronavirus 2; Adult; COVID-19; Cross-Sectional Studies; Female; Humans; Male; Middle Aged; Musculoskeletal Diseases; Occupat…	Article	Final	All Open Access; Gold Open Access; Green Accepted Open Access; Green Open Access	Scopus	2-s2.0-85193483679	ADD19
21	2	ADD03.4	Lizana, P.A.; Vega-Fernadez, G.	Lizana, Pablo A. (55933019200); Vega-Fernadez, Gustavo (57222622431)	55933019200; 57222622431	Teacher teleworking during the covid-19 pandemic: Association between work hours, work–family balance and quality of life	2021	International Journal of Environmental Research and Public Health	18	14	7566			79	10.3390/ijerph18147566	https://www.scopus.com/inward/record.uri?eid=2-s2.0-85110511103&doi=10.3390%2Fijerph18147566&partnerID=40&md5=56ab648334af989fe811d17f39289679	Background: Teachers worldwide had to reinvent their work routine according to teleworking during the COVID-19 pandemic, a work format that negatively impacts individuals’ physical and mental health. This study evaluates the association between work hours, work–family balance and quality of life (QoL) among teachers during the Chilean health emergency of the COVID-19 pandemic. Teachers from acros…	COVID-19; Mental health; Pandemic; Schoolteachers; Teleworking	COVID-19; epidemic; health impact; mental health; pandemic; quality of life; teaching; telecommunication; working conditions; adult; Article; coronavirus disease 2019; cross-sectional study; family life; female; human; human experiment; male; middle aged; prevalence; Short Form 36; social media; teacher; telecommuting; work; work-family balance; working time; Chile; epidemiology; Adult; Humans; M…	Article	Final	All Open Access; Gold Open Access; Green Accepted Open Access; Green Open Access	Scopus	2-s2.0-85110511103	ADD20
22	2	ADD06.1	Herrera-Sánchez, M.J.; Casanova-Villalba, C.I.; Moreno-Novillo, Á.C.; Mina-Bone, S.G.	Herrera-Sánchez, Maybelline Jaqueline (57222225045); Casanova-Villalba, César Iván (57222225411); Moreno-Novillo, Ángela Cecibel (59223670500); Mina-Bone, Santos Geovanny (59223583700)	57222225045; 57222225411; 59223670500; 59223583700	Impact of technostress on teachers, due to the use of computer tools in academic and administrative tasks; Tecnoestrés en docentes universitarios con funciones académicas y administrativas en Ecuador	2024	Revista Venezolana de Gerencia	29	11 Especial		606	621	0	10.52080/rvgluz.29.e11.36	https://www.scopus.com/inward/record.uri?eid=2-s2.0-85198850345&doi=10.52080%2Frvgluz.29.e11.36&partnerID=40&md5=7d2655beff7cb10c0590ba8cdf14019f	The increasing integration of technologies in higher education has caused negative physical and emotional conditions for people. The objective of this study was to analyze technostress in higher education teachers in Ecuador, with academic and administrative functions, specifically from the management and use of new technologies. The study used a mixed approach, that is, it was approached from th…	administrative tasks; computer tools; higher education; technostress	academic performance; academic research; administrative system; computer simulation; correlation; software; teaching; university sector; Ecuador	Article	Final	All Open Access; Gold Open Access	Scopus	2-s2.0-85198850345	Non data
23	2	ADD07.1	Mallma-Canchaya, Á.W.	Mallma-Canchaya, Ángel Wilfredo (60065771400)	60065771400	Academic resilience and satisfaction in university students: mediation model in the digital era; Resiliencia académica y satisfacción en universitarios: modelo de mediación en entorno digital	2025	Educacion y Humanismo	27	49				0	10.17081/eduhum.27.49.7514	https://www.scopus.com/inward/record.uri?eid=2-s2.0-105014112419&doi=10.17081%2Feduhum.27.49.7514&partnerID=40&md5=1b6ba4317a96c3f361d7300c47d35ba4	Objective: to analyze the underlying mechanisms that link academic resilience, techno-stress, research community and academic satisfaction in university students. Methodology: this study adopts an explanatory approach not experimental cross-sectional, on a sample of 300 university students from different Peruvian universities. A battery of four instruments was used, validated and managed virtuall…	academic satisfaction; community of inquiry; resilience; technoestress; university students		Article	Final		Scopus	2-s2.0-105014112419	Non data
24	3	ADD18.1	Hermosa-Bosano, C.; Paz, C.; Hidalgo-Andrade, P.	Hermosa-Bosano, Carlos (57224513224); Paz, Clara Patricia (55701326500); Hidalgo-Andrade, Paula (57221734011)	57224513224; 55701326500; 57221734011	University Teachers’ Perceptions of Their Work and the Qualities of Excellent Teachers in the Context of Emergency Remote Learning	2024	Trends in Psychology	32	1		100	121	1	10.1007/s43076-022-00228-w	https://www.scopus.com/inward/record.uri?eid=2-s2.0-85137218194&doi=10.1007%2Fs43076-022-00228-w&partnerID=40&md5=acd60453de34afeb5f59c931bd7b5730	The massive adoption of online learning during the COVID-19 pandemic brought an opportunity to investigate teachers’ conceptions of excellent teaching in the context of emergency remote education. From June to August 2020, we conducted a cross-sectional study using an online questionnaire to (1) analyze teachers’ perceptions of the quality of their teaching in the context of the COVID-19 pandemic…	Emergency remote teaching; Excellent online teaching; Excellent teaching; Online teacher qualities; Teacher Behavior Checklist		Article	Final	All Open Access; Bronze Open Access; Green Accepted Open Access; Green Open Access	Scopus	2-s2.0-85137218194	ADD21
25	3	ADD20.1	Calvo-Paz, M.; Guevara-Ramírez, J.; Zapata-López, J.S.; Realpe-Martínez, D.L.	Calvo-Paz, Mayling (57991169200); Guevara-Ramírez, Juliana (57990892100); Zapata-López, Jhoan Sebastián (57360213500); Realpe-Martínez, Diana Lorena (57991262300)	57991169200; 57990892100; 57360213500; 57991262300	Occupational balance during Covid-19 lockdown among occupational therapy academics1; Equilíbrio ocupacional durante o confinamento por Covid-19 em professores de terapia ocupacional de uma instituição universitária	2022	Brazilian Journal of Occupational Therapy	30		832423			0	10.1590/2526-8910.CTOAO247832423	https://www.scopus.com/inward/record.uri?eid=2-s2.0-85143203758&doi=10.1590%2F2526-8910.CTOAO247832423&partnerID=40&md5=6b43ccca589d3cb33f1a4811ee9db9fb	Introduction: The mandatory confinement in response to Covid-19 forced the closure of colleges and universities, leading professors to adapt their teaching strategies to digital media, These changes in teaching processes showed an increase in the workday, greater stress, fatigue, and difficulties in separating work from other occupations, which may compromise the physical and mental health of tea…			Article	Final	All Open Access; Gold Open Access	Scopus	2-s2.0-85143203758	Non data
26	3	ADD20.2	Jurado-Enríquez, E.; Vargas-Prado, K.; Jurado-Retamoso, P.	Jurado-Enríquez, Elizabeth Lizbel (58136503200); Vargas-Prado, Kelly Fara (58288040100); Jurado-Retamoso, Patricia (58288192500)	58136503200; 58288040100; 58288192500	Anxiety in teachers in the COVID-19 context of two universities in the Ica region; ANSIEDAD EN DOCENTES EN CONTEXTO COVID-19 DE DOS UNIVERSIDADES DE LA REGIÓN DE ICA (PERÚ)	2023	Human Review. International Humanities Review / Revista Internacional de Humanidades	18	1				0	10.37467/revhuman.v18.4855	https://www.scopus.com/inward/record.uri?eid=2-s2.0-85149801340&doi=10.37467%2Frevhuman.v18.4855&partnerID=40&md5=05ca00c4887d072519e51aa17b0e88a5	University teachers are a fundamental part of the process of academic and personal training of future professionals. The methodology is quantitative, basic at a comparative level where the difference between the levels of anxiety in the teachers of both universities is analysed. It has a comparative descriptive design and its method was hypothetical deductive. The sample consisted of 57 teachers …	Anxiety; Context; COVID-19; Pandemic; Teachers		Article	Final	All Open Access; Gold Open Access; Green Accepted Open Access; Green Open Access	Scopus	2-s2.0-85149801340	Non data
27	3	ADD20.3	Mamani-Benito, O.; Quispe, E.J.S.; Jallo, L.Y.; Carranza Esteban, R.F.C.; Turpo-Chaparro, J.E.T.; Lingán-Huamán, S.K.	Mamani-Benito, Oscar Javier (57210338040); Quispe, Edwuin Javier Sucapuca (58485882100); Jallo, Luzby Yapu (58485668900); Carranza Esteban, Renzo Felipe (57226838923); Turpo-Chaparro, Josué Edison (57564769900); Lingán-Huamán, Susana K. (57205367020)	57210338040; 58485882100; 58485668900; 57226838923; 57564769900; 57205367020	Design and validation of the telework perception scale (Tele-Cov-19) in Peruvian primary schoolteachers; Diseño y validación de la escala de percepción del teletrabajo (Tele-Cov-19) en docentes de educación básica peruanos	2022	Archivos de Prevencion Riesgos Laborales	25	3		259	270	3	10.12961/aprl.2022.25.03.03	https://www.scopus.com/inward/record.uri?eid=2-s2.0-85140284263&doi=10.12961%2Faprl.2022.25.03.03&partnerID=40&md5=62a4bf88d37ed9d901538633bb0067f7	Introduction: To design and validate a scale of perception of teleworking in Peruvian primary schoolteachers. Method: This was a cross-sectional study of 400 primary schoolteachers (61.5% women) between 21 and 61 years of age, from six cities in Peru. Eight items were proposed, corresponding to indicators of training, safety, and flexibility of schedules, derived from the scientific literature. T…	occupational health; Peru; schoolteachers; telework	cross-sectional study; female; human; male; perception; Peru; psychometry; questionnaire; reproducibility; telecommuting; Cross-Sectional Studies; Female; Humans; Male; Perception; Psychometrics; Reproducibility of Results; Surveys and Questionnaires; Teleworking	Article	Final	All Open Access; Gold Open Access	Scopus	2-s2.0-85140284263	ADD22

## Sheet: 2020
Authors	Author full names	Author(s) ID	Title	Year	Source title	Volume	Issue	Art. No.	Page start	Page end	Page count	Cited by	DOI	Link	Abstract	Author Keywords	Index Keywords	Document Type	Publication Stage	Open Access	Source	EID
Spagnoli, P.; Molino, M.; Molinaro, D.; Giancaspro, M.L.; Manuti, A.; Ghislieri, C.	Spagnoli, Paola (36651857300); Molino, Monica (55232366000); Molinaro, Danila (57211070821); Giancaspro, Maria Luisa (56500550200); Manuti, Amelia (38862224500); Ghislieri, Chiara (25031508800)	36651857300; 55232366000; 57211070821; 56500550200; 38862224500; 25031508800	Workaholism and Technostress During the COVID-19 Emergency: The Crucial Role of the Leaders on Remote Working	2020	Frontiers in Psychology	11		620310			0	136	10.3389/fpsyg.2020.620310	https://www.scopus.com/inward/record.uri?eid=2-s2.0-85099070447&doi=10.3389%2Ffpsyg.2020.620310&partnerID=40&md5=760e7e4deb56b5fe6372cb22703edaf1	Although remote working can involve positive outcomes both for employees and organizations, in the case of the sudden and forced remote working situation that came into place during the COVID-19 crisis there have also been reports of negative aspects, one of which is technostress. In this context of crisis, leadership is crucial in sustainably managing and supporting employees, especially employe…	authoritarian leadership; conditional process analysis; remote working; technostress; workaholism		Article	Final	All Open Access; Gold Open Access; Green Accepted Open Access; Green Open Access	Scopus	2-s2.0-85099070447
Chawla, V.; Lyngdoh, T.; Guda, S.; Purani, K.	Chawla, Vaibhav (36678867300); Lyngdoh, Teidorlang (57197826211); Guda, Sridhar (55331192200); Purani, Keyoor (16204282200)	36678867300; 57197826211; 55331192200; 16204282200	Systematic review of determinants of sales performance: Verbeke et al.’s (2011) classification extended	2020	Journal of Business and Industrial Marketing	35	8		1359	1383	0	36	10.1108/JBIM-07-2019-0322	https://www.scopus.com/inward/record.uri?eid=2-s2.0-85091683383&doi=10.1108%2FJBIM-07-2019-0322&partnerID=40&md5=ab497c6e9fd9001cbfda67d3d7244e54	Purpose: Considering recent changes in sales practices, such as the sales role becoming more strategic, increased reliance on technology for sales activities, increased stress from adding technological responsibilities to the sales role and decreased avenues of social support (such as traditional forms of community) to cope with work-related stressors, there is a need to reconsider Verbeke et al.…	Sales; Sales management; Sales performance; Salesperson performance; Systematic review		Review	Final		Scopus	2-s2.0-85091683383
Rodríguez-González-Moro, M.T.; Gallego-Gomez, J.I.; González-Moro, J.M.; Cano, M.C.C.; Rivera-Caravaca, J.M.; Simonelli-Muñoz, A.J.	Rodríguez-González-Moro, María Teresa (57211248569); Gallego-Gomez, Juana Inés (55200587800); González-Moro, José Miguel Rodríguez (57211248557); Cano, María Consolación Campillo (57220120461); Rivera-Caravaca, José Miguel (57126396500); Simonelli-Muñoz, Agustín Javier (55200319500)	57211248569; 55200587800; 57211248557; 57220120461; 57126396500; 55200319500	Reliability and validity of a stress scale in public employees from murcia (Spain)	2020	International Journal of Environmental Research and Public Health	17	23	8894	1	11	0	2	10.3390/ijerph17238894	https://www.scopus.com/inward/record.uri?eid=2-s2.0-85096975902&doi=10.3390%2Fijerph17238894&partnerID=40&md5=b16a4219ac8b76767343b2743649ca23	Stress is common in all work environments. Technostress and the difficulty of separating the family arena from the work environment are some of the new and emerging risks faced by companies, employees and society in general. Most of the available instruments for measuring stress in workers have been focused on education professionals and healthcare workers. Therefore, it is necessary to validate …	Government employees; Human characteristics; Stress; Work-related stress	health geography; health impact; health worker; model validation; occupational exposure; public sector; reliability analysis; working conditions; workplace; adult; Article; cross-sectional study; descriptive research; early diagnosis; employee; female; human; internal consistency; job stress; male; occupation and occupation related phenomena; public employee; reliability; risk factor; self concep…	Article	Final	All Open Access; Gold Open Access; Green Accepted Open Access; Green Open Access	Scopus	2-s2.0-85096975902
La Torre, G.; de Leonardis, V.; Chiappetta, M.	La Torre, Giuseppe (7004367786); de Leonardis, Veronica (57219847448); Chiappetta, Marta (57193884696)	7004367786; 57219847448; 57193884696	Technostress: how does it affect the productivity and life of an individual? Results of an observational study	2020	Public Health	189			60	65	0	91	10.1016/j.puhe.2020.09.013	https://www.scopus.com/inward/record.uri?eid=2-s2.0-85095771415&doi=10.1016%2Fj.puhe.2020.09.013&partnerID=40&md5=c0c760e8376db385952f67d7946ba236	Objectives: Technostress is an emergent phenomenon related to the pervasive use of technology and is associated with the increased computerisation and digitalisation seen over recent decades. This cross-sectional observational study aims to investigate the impact that stress from the use of technologies (i.e. technostress) has on the productivity and life of an individual. Study design: Cross-sec…	Life; Productivity; Role stressors; Techno-stressors; Technostress	cognition; Internet; labor market; labor productivity; labor relations; mass media; media role; psychology; social network; adolescent; adult; aged; article; cross-sectional study; dependent variable; e-mail; education; female; gender; human; human experiment; human tissue; major clinical study; male; married person; observational study; productivity; questionnaire; uncertainty; unemployment; com…	Article	Final	All Open Access; Bronze Open Access; Green Accepted Open Access; Green Open Access	Scopus	2-s2.0-85095771415
Hansen, B.G.; Bugge, C.T.; Skibrek, P.K.	Hansen, Björn Gunnar (54884355000); Bugge, Caroline Tandberg (57219599237); Skibrek, Pernille Kristine (57219602835)	54884355000; 57219599237; 57219602835	Automatic milking systems and farmer wellbeing–exploring the effects of automation and digitalization in dairy farming	2020	Journal of Rural Studies	80			469	480	0	52	10.1016/j.jrurstud.2020.10.028	https://www.scopus.com/inward/record.uri?eid=2-s2.0-85094109650&doi=10.1016%2Fj.jrurstud.2020.10.028&partnerID=40&md5=4041f60a07929666b938425f6da4dc9f	In recent years the concept of wellbeing, encompassing an individual's satisfaction with different aspects of their life, has received increased attention in literature. However, we find few studies of wellbeing in dairy farming. Therefore, the aim of this paper is to explore the wellbeing of Norwegian dairy farmers with automatic milking systems, and which factors are associated with wellbeing. …	Automatic milking systems; Family work balance; Income; Job satisfaction; Mental health; Wellbeing	automation; dairy farming; digitization; family farm; farmers attitude; income; mental health; rural economy; technology adoption; training; working conditions; Norway	Article	Final		Scopus	2-s2.0-85094109650
Cheikh-Ammar, M.	Cheikh-Ammar, Mustapha (55903336600)	55903336600	The bittersweet escape to information technology: An investigation of the stress paradox of social network sites	2020	Information and Management	57	8	103368			0	36	10.1016/j.im.2020.103368	https://www.scopus.com/inward/record.uri?eid=2-s2.0-85092029000&doi=10.1016%2Fj.im.2020.103368&partnerID=40&md5=9be2b235fd2113266ae9ae6d9678e244	It seems counterintuitive for people to continue using Social network sites (SNSs) despite the stress they cause. This study addresses this issue by suggesting that a stress paradox exists on SNSs, and by developing process and variance theoretical models to explain this new type of IT-duality. It argues that SNS use occurs as a coping strategy that people adopt to deal with life-stress. It also …	Coping with stress; IT duality; IT paradox; Social network sites; Technostress	Social sciences computing; Coping strategies; Developing process; Facebook; Online surveys; Privacy threats; Social Network Sites; Social networking (online)	Article	Final		Scopus	2-s2.0-85092029000
Iqbal, S.; Bhatti, Z.A.	Iqbal, Shakeel (55342227900); Bhatti, Zeeshan Ahmed (56940379300)	55342227900; 56940379300	A qualitative exploration of teachers’ perspective on smartphones usage in higher education in developing countries	2020	International Journal of Educational Technology in Higher Education	17	1	29			0	55	10.1186/s41239-020-00203-4	https://www.scopus.com/inward/record.uri?eid=2-s2.0-85087414399&doi=10.1186%2Fs41239-020-00203-4&partnerID=40&md5=29293337126c7d95fac1ba0e2e34ac05	Recently, Smartphone sales have surpassed the sales of all other computing devices including desktops, laptops and tablet PCs. Moreover, Smartphones have become a primary device to access the Internet as well as the most commonly used infotainment gadget among the Generations Y and Z (those born in 80s and 90s). Despite this widespread adoption of Smartphones among the youth, its usage in higher …	Barriers; Higher education; M-learning; Smartphones; Teachers’ perceptions		Article	Final	All Open Access; Gold Open Access; Green Accepted Open Access; Green Open Access	Scopus	2-s2.0-85087414399
De, R.; Pandey, N.; Pal, A.	De, Rahul (14011831800); Pandey, Neena (57194568081); Pal, Abhipsa (57193541504)	14011831800; 57194568081; 57193541504	Impact of digital surge during Covid-19 pandemic: A viewpoint on research and practice	2020	International Journal of Information Management	55		102171			0	788	10.1016/j.ijinfomgt.2020.102171	https://www.scopus.com/inward/record.uri?eid=2-s2.0-85086395355&doi=10.1016%2Fj.ijinfomgt.2020.102171&partnerID=40&md5=9d8bba6bd5179b68924ad509515487d0	The Covid-19 pandemic has led to an inevitable surge in the use of digital technologies due to the social distancing norms and nationwide lockdowns. People and organizations all over the world have had to adjust to new ways of work and life. We explore possible scenarios of the digital surge and the research issues that arise. An increase in digitalization is leading firms and educational institu…	Digital payments; Digital surge; Gig work; Internet governance; Post-pandemic	Laws and legislation; Crisis situations; Digital divide; Digital technologies; Educational institutions; Key resources; Net neutralities; Research issues; Work overloads; Network security	Article	Final	All Open Access; Green Accepted Open Access; Green Open Access	Scopus	2-s2.0-85086395355
Zhao, X.; Xia, Q.; Huang, W.	Zhao, Xi (55705146800); Xia, Qihui (57193137529); Huang, Wei (Wayne) (57215797621)	55705146800; 57193137529; 57215797621	Impact of technostress on productivity from the theoretical perspective of appraisal and coping processes	2020	Information and Management	57	8	103265			0	131	10.1016/j.im.2020.103265	https://www.scopus.com/inward/record.uri?eid=2-s2.0-85078774485&doi=10.1016%2Fj.im.2020.103265&partnerID=40&md5=b86f256680ffdc9e806dcb0cafa993fc	Transactional Theory of Stress (TTS) suggests that appraisal and coping processes determine the impacts of stressors. Prior research applies TTS at the technology level, where the presence of information and communication technologies (ICTs) triggers the above-mentioned two processes and technostress creators are appraisals of ICTs. We apply TTS at the application level, where the demand of using…	Appraisal process; Coping process; ICT-enabled productivity; Technostress	Application level; Appraisal process; Coping process; Coping strategies; Information and Communication Technologies; Information and communication technology-enabled productivity; Technostress; Theory of stress; Productivity	Article	Final		Scopus	2-s2.0-85078774485
Zainun, N.F.H.; Johari, J.; Adnan, Z.	Zainun, Nor Farah Hanis (57204566335); Johari, Johanim (36930483400); Adnan, Zurina Bte (55757225300)	57204566335; 36930483400; 55757225300	Technostress and Commitment to Change: The Moderating Role of Internal Communication	2020	International Journal of Public Administration	43	15		1327	1339	0	30	10.1080/01900692.2019.1672180	https://www.scopus.com/inward/record.uri?eid=2-s2.0-85074042300&doi=10.1080%2F01900692.2019.1672180&partnerID=40&md5=7e621f4d533c43e4ef737ce8b879cfe5	The objective of this study is to examine the predicting role of technostress, on commitment to change. Further, this study assesses the moderating role of internal communication in the technostress and commitment to change relationship. A total of 225 administrative employees in public higher education institutions in the Northern Region of Peninsular Malaysia participated in the study. The find…	commitment to change; internal communication; Malaysia; public higher education institutions; Technostress		Article	Final		Scopus	2-s2.0-85074042300
Tarafdar, M.; Pirkkalainen, H.; Salo, M.; Makkonen, M.	Tarafdar, Monideepa (6506322578); Pirkkalainen, Henri (36608725900); Salo, Markus (54788293400); Makkonen, Markus (37161652300)	6506322578; 36608725900; 54788293400; 37161652300	Taking on the 'Dark Side' - Coping with Technostress	2020	IT Professional	22	6	9250422	82	89	0	57	10.1109/MITP.2020.2977343	https://www.scopus.com/inward/record.uri?eid=2-s2.0-85096196997&doi=10.1109%2FMITP.2020.2977343&partnerID=40&md5=8ab9cec64310a30b72a707acc80591bf	Technostress is stress that individuals experience due to their use of information technology. It is associated with critical workplace consequences including reduced productivity. While the negative consequences are well known, what is less understood is how individuals can cope with technostress to alleviate them. We report on two studies that explain how organizational IT users can cope with t…		Personnel; Coping behaviors; Qualitative study; Technostress; Productivity	Article	Final	All Open Access; Green Accepted Open Access; Green Open Access	Scopus	2-s2.0-85096196997
Pânişoarǎ, I.O.; Lazar, I.; Pânişoarǎ, G.; Chirca, R.; Ursu, A.S.	Pânişoarǎ, Ion Ovidiu (37063513200); Lazar, Iuliana Mihaela (8374297700); Pânişoarǎ, Georgeta (37063483700); Chirca, Ruxandra Claudia (57219660693); Ursu, Anca Simona (57219656986)	37063513200; 8374297700; 37063483700; 57219660693; 57219656986	Motivation and continuance intention towards online instruction among teachers during the COVID-19 pandemic: The mediating effect of burnout and technostress	2020	International Journal of Environmental Research and Public Health	17	21	8002	1	29	0	165	10.3390/ijerph17218002	https://www.scopus.com/inward/record.uri?eid=2-s2.0-85094622302&doi=10.3390%2Fijerph17218002&partnerID=40&md5=93f786bec8695221df4f06321a1d9f88	In-service teachers have various emotional and motivational experiences that can influence their continuance intention towards online-only instruction during the COVID-19 pandemic, as a significant stress factor for their workplace. Derived from the Self-Determination Theory (SDT), Job Demands–Resources Model (JD–R), and Technology Acceptance Model (TAM), the present research model includes techn…	Burnout; COVID-19 pandemic; In-service teachers; Motivation; Technostress	Internet; knowledge; numerical model; research work; teaching; technology adoption; viral disease; workplace; adult; aged; Article; burnout; conceptual framework; controlled study; coronavirus disease 2019; e-learning; exploratory factor analysis; extrinsic work motivation; female; human; internal consistency; intrinsic work motivation; job stress; male; motivation; psychometry; questionnaire; se…	Article	Final	All Open Access; Gold Open Access; Green Accepted Open Access; Green Open Access	Scopus	2-s2.0-85094622302
Bondanini, G.; Giorgi, G.; Ariza-Montes, A.; Vega-Muñoz, A.; Andreucci-Annunziata, P.	Bondanini, Giorgia (57219607293); Giorgi, Gabriele (7102507734); Ariza-Montes, Antonio (57217331422); Vega-Muñoz, Alejandro (59665602600); Andreucci-Annunziata, Paola M. (57192072321)	57219607293; 7102507734; 57217331422; 59665602600; 57192072321	Technostress dark side of technology in the workplace: a scientometric analysis	2020	International Journal of Environmental Research and Public Health	17	21	8013	1	25	0	132	10.3390/ijerph17218013	https://www.scopus.com/inward/record.uri?eid=2-s2.0-85094611559&doi=10.3390%2Fijerph17218013&partnerID=40&md5=6d23e287bdffb6093ff50d561190758d	This article aims to provide a critical review of the scientific research on technostress. As such, global references in this field are identified and highlighted in order to manage pre-existing knowledge and establish future ‘bridges’ among researchers, and to enhance the presently dispersed understanding of this subject. A scientometric meta-analysis of publications on technostress was conducte…	Dark side; Information overload; Information-technology; Mental health; Scientometrics; Technostress; Work	health impact; health status; information technology; mental health; meta-analysis; psychology; research work; workplace; human; meta analysis; organization; review; stress; systematic review; Web of Science; bibliometrics; mental stress; technology; Bibliometrics; Humans; Stress, Psychological; Technology	Review	Final	All Open Access; Gold Open Access; Green Accepted Open Access; Green Open Access	Scopus	2-s2.0-85094611559
Califf, C.B.; Brooks, S.	Califf, Christopher B. (55634084800); Brooks, Stoney L. (56489635700)	55634084800; 56489635700	An empirical study of techno-stressors, literacy facilitation, burnout, and turnover intention as experienced by K-12 teachers	2020	Computers and Education	157		103971			0	144	10.1016/j.compedu.2020.103971	https://www.scopus.com/inward/record.uri?eid=2-s2.0-85088211860&doi=10.1016%2Fj.compedu.2020.103971&partnerID=40&md5=ca5589c1628c2e05cef9fda27ba50f3c	Drawing on literature from organizational stress, teacher stress, and technostress, and on the stressor-strain and P-E Fit, theoretical lenses this paper builds and empirically tests a model of technostress in the context of kindergarten through 12th grade (K-12) education. Technostress is framed conceptually as a process that includes techno-stressors, strain, and outcomes, as well as mechanisms…	Burnout; Stress; Teacher stress; Teaching; Technostressors; Turnover intention	Computer science; Empirical studies; K-12 teachers; Mitigating effects; Survey data; Technostress; Turnover intentions; Education	Article	Final		Scopus	2-s2.0-85088211860
Özgür, H.	Özgür, Hasan (56117063100)	56117063100	Relationships between teachers’ technostress, technological pedagogical content knowledge (TPACK), school support and demographic variables: A structural equation modeling	2020	Computers in Human Behavior	112		106468			0	131	10.1016/j.chb.2020.106468	https://www.scopus.com/inward/record.uri?eid=2-s2.0-85087338135&doi=10.1016%2Fj.chb.2020.106468&partnerID=40&md5=85c0a2c72bb1a4bae5e8ad2ef537dc30	The proliferation of information technology products and services in learning environments as a result of rapid innovation leads to a greater requirement of meticulous planning in integration processes. In this regard, the burden placed upon teachers within their classroom increases. This phenomenon, referred to as technostress, has recently been studied extensively in terms of its causes and neg…	School support; Technology integration; Technostress; TPACK	Behavioral research; Human computer interaction; Causal relationships; Demographic variables; High school teachers; Information technology products; Integration process; Learning environments; Structural equation modeling; Technological pedagogical content knowledge; Computer aided instruction; article; demography; high school; human; structural equation modeling; teacher; Turkey (republic)	Article	Final		Scopus	2-s2.0-85087338135
Fu, S.; Li, H.; Liu, Y.; Pirkkalainen, H.; Salo, M.	Fu, Shaoxiong (57191593367); Li, Hongxiu (35784385800); Liu, Yong (55877242500); Pirkkalainen, Henri (36608725900); Salo, Markus (54788293400)	57191593367; 35784385800; 55877242500; 36608725900; 54788293400	Social media overload, exhaustion, and use discontinuance: Examining the effects of information overload, system feature overload, and social overload	2020	Information Processing and Management	57	6	102307			0	337	10.1016/j.ipm.2020.102307	https://www.scopus.com/inward/record.uri?eid=2-s2.0-85086502714&doi=10.1016%2Fj.ipm.2020.102307&partnerID=40&md5=341912270b1ced9bcaaf1268ee66ac28	While users’ discontinuance of use has posed a challenge for social media in recent years, there is a paucity of knowledge on the relationships between different dimensions of overload and how overload adversely affects users’ social media discontinuance behaviors. To address this knowledge gap, this study employed the stressor–strain–outcome (SSO) framework to explain social media discontinuance…	Exhaustion; Overload; Social media; Stressor–strain–outcome; Technology discontinuance	Data processing; Information management; Facebook; Information overloads; Knowledge gaps; Research models; Social media; System features; Technostress; Social networking (online)	Article	Final		Scopus	2-s2.0-85086502714
Benlian, A.; Klumpe, J.; Hinz, O.	Benlian, Alexander (8881259700); Klumpe, Johannes (57204691725); Hinz, Oliver (14033045500)	8881259700; 57204691725; 14033045500	Mitigating the intrusive effects of smart home assistants by using anthropomorphic design features: A multimethod investigation	2020	Information Systems Journal	30	6		1010	1042	0	154	10.1111/isj.12243	https://www.scopus.com/inward/record.uri?eid=2-s2.0-85066052789&doi=10.1111%2Fisj.12243&partnerID=40&md5=d7ba161ee606879e784040cc7f55f317	With the growing proliferation of smart home assistants (SHAs), digital services are increasingly pervading people's private households. Through their intrusive features, SHAs threaten to not only increase individual users' strain but also impair social relationships at home. However, while previous research has predominantly focused on technology features' detrimental effects on employee strain …	anthropomorphism; intrusive features; multimethod study; person-technology fit; privacy invasion; technostress	Automation; Digital devices; Information services; Robotic arms; anthropomorphism; intrusive features; Multimethod studies; person-technology fit; Privacy invasions; Technostress; Economic and social effects	Conference paper	Final		Scopus	2-s2.0-85066052789
Penado Abilleira, M.; Rodicio-García, M.L.; Ríos-De-Deus, M.P.; Mosquera-González, M.J.	Penado Abilleira, María (57208390451); Rodicio-García, María Luisa (57195692211); Ríos-De-Deus, María Paula (57191159146); Mosquera-González, María José (57189469322)	57208390451; 57195692211; 57191159146; 57189469322	Technostress in Spanish University Students: Validation of a Measurement Scale	2020	Frontiers in Psychology	11		582317			0	25	10.3389/fpsyg.2020.582317	https://www.scopus.com/inward/record.uri?eid=2-s2.0-85096005801&doi=10.3389%2Ffpsyg.2020.582317&partnerID=40&md5=4f7dcf9b4807edf3410f0dd673d96612	The increasingly widespread use of technology has led to the emergence of phenomena harmful to users such as technostress. Although technostress has already been studied in other contexts, it is still pending study in a university education environment, where the use of information and communication technologies is increasingly widespread. Thus, the objective of this study was to adapt a technost…	questionnaire; Spanish validation; students; technostress; university		Article	Final	All Open Access; Gold Open Access; Green Accepted Open Access; Green Open Access	Scopus	2-s2.0-85096005801
Srinivasan, P.	Srinivasan, Preeti (57219745812)	57219745812	"am i overwhelmed with this information?": A cross-platform study on information overload, technostress, well-being, and continued social media usage intentions	2020					165	170	0	5	10.1145/3406865.3418371	https://www.scopus.com/inward/record.uri?eid=2-s2.0-85095113518&doi=10.1145%2F3406865.3418371&partnerID=40&md5=a010dee99580b2d48a40ce2ac9bbbec8	As social media continue to become primary sources of information for users, it has become necessary to evaluate the impacts of the same. This study integrates the information foraging theory with the technostress paradigm to understand how finding and seeking information on four different social media platforms (Facebook, Snapchat, Twitter and Instagram) can affect technostress and well-being ou…	Attitudes; Information overload; Technostress; Usage intentions; Well-being	Computation theory; Groupware; Interactive computer systems; Cross-platform; Information foraging; Information overloads; Primary sources; Social media; Social media platforms; Technostress; Well being; Social networking (online)	Conference paper	Final		Scopus	2-s2.0-85095113518
Sumiyana, S.; Sriwidharmanely, S.	Sumiyana, Sumiyana (54685211200); Sriwidharmanely, Sriwidharmanely (57209856490)	54685211200; 57209856490	Mitigating the harmful effects of technostress: inducing chaos theory in an experimental setting	2020	Behaviour and Information Technology	39	10		1079	1093	0	23	10.1080/0144929X.2019.1641229	https://www.scopus.com/inward/record.uri?eid=2-s2.0-85068929429&doi=10.1080%2F0144929X.2019.1641229&partnerID=40&md5=52761d45854e69176d01aac976d6fbfc	This research investigates the role of users’ proactive personality when they mitigate the adverse impacts of ICT's (information and communication technologies’) technostress in an experimental setting. Further, this study examines genuinely two types of individuals’ proactive personality, i.e. confront and transform. Both types can handle ICT's technostress creators by different attitudes and be…	chaos theory; confront; proactive personality; Technostress; transform	Information technology; Mathematical transformations; Social sciences; confront; Harmful effects; Information and Communication Technologies; Innovativeness; proactive personality; Technostress; Chaos theory; adult; article; case report; chaos theory; clinical article; female; human; human experiment; information system; male; manager; personality; satisfaction	Article	Final		Scopus	2-s2.0-85068929429
Houli, D.; Radford, M.	Houli, Daniel (57930241800); Radford, Marie Louise (8345162700)	57930241800; 8345162700	An exploratory study using mindfulness meditation apps to buffer workplace technostress and information overload	2020	Proceedings of the Association for Information Science and Technology	57	1				0	1	10.1002/pra2.373	https://www.scopus.com/inward/record.uri?eid=2-s2.0-85139909219&doi=10.1002%2Fpra2.373&partnerID=40&md5=a739c57757e79d12f1960cdc41087d72	Information and Communication Technologies (ICTs) have revolutionized the effectiveness and productivity of business and employees. However, ICTs engender stress, including Technostress and Information Overload (IO), which has negative effects on employees' mental and physical well-being. Companies increasingly are moving toward further integration of ICTs, expedited greatly by the global effects…	app-based meditation; information and communication technologies; information overload; interview; mindfulness meditation; qualitative methods; socio-technical systems; stress management; technostress	Information management; App-based meditation; Exploratory studies; Information and Communication Technologies; Information overloads; Interview; Mindfulness meditation; Qualitative method; Sociotechnical systems; Stress management; Technostress; Personnel	Conference paper	Final		Scopus	2-s2.0-85139909219
Kang, I.; Zhang, Y.; Yoo, S.	Kang, Inwon (7203062699); Zhang, Yiya (57219491401); Yoo, Sungjoon (57219490285)	7203062699; 57219491401; 57219490285	Elaboration of social media performance measures: From the perspective of social media discontinuance behavior	2020	Sustainability (Switzerland)	12	19	7962	1	22	0	13	10.3390/su12197962	https://www.scopus.com/inward/record.uri?eid=2-s2.0-85093066548&doi=10.3390%2Fsu12197962&partnerID=40&md5=284b9db454f42ddd6cb2fff01a403e19	Social media platforms insist on the so-called “number of visits, clicking, and subscription” as a measurement of social media performance. However, this method of measurement does not take into account dormant user accounts and unintentional clicks or visits. To fully understand social media performance, this study aims to examine the process of users’ discontinuance behavior from the view of te…	Discontinuance behavior; Online performance; Social media fatigue; Social media involvement; Social media platforms	academic research; detection method; measurement method; social media; Korea	Article	Final	All Open Access; Gold Open Access; Green Accepted Open Access; Green Open Access	Scopus	2-s2.0-85093066548
Vaziri, H.; Casper, W.J.; Wayne, J.H.; Matthews, R.A.	Vaziri, Hoda (57195982014); Casper, Wendy J. (7003540238); Wayne, Julie Holliday (7005303830); Matthews, Russell A. (14070554000)	57195982014; 7003540238; 7005303830; 14070554000	Changes to the work-family interface during the COVID-19 pandemic: Examining predictors and implications using latent transition analysis	2020	Journal of Applied Psychology	105	10		1073	1087	0	341	10.1037/apl0000819	https://www.scopus.com/inward/record.uri?eid=2-s2.0-85090301560&doi=10.1037%2Fapl0000819&partnerID=40&md5=4d0edf7b2327081d5a067e760b499015	Employees around the world have experienced sudden, significant changes in their work and family roles due to the COVID-19 pandemic. However, applied psychologists have limited understanding of how employee experiences of work-family conflict and enrichment have been affected by this event and what organizations can do to ensure better employee functioning during such societal crises. Adopting a …	COVID-19; Latent transition analysis; Supervisor support and compassion; Technostress; Work-family conflict and enrichment	adult; Betacoronavirus; complication; coping behavior; Coronavirus infection; empathy; etiology; family conflict; female; human; job performance; job satisfaction; latent class analysis; male; mental stress; middle aged; pandemic; personnel management; psychology; virus pneumonia; Adaptation, Psychological; Adult; Coronavirus Infections; Empathy; Family Conflict; Female; Humans; Job Satisfaction;…	Article	Final		Scopus	2-s2.0-85090301560
Kaltenegger, H.C.; Becker, L.; Rohleder, N.; Nowak, D.; Weigl, M.	Kaltenegger, Helena C. (57210409891); Becker, Linda (56747231700); Rohleder, Nicolas (6603180791); Nowak, Dennis Alexander (7201764407); Weigl, Matthias (29167575900)	57210409891; 56747231700; 6603180791; 7201764407; 29167575900	Association of working conditions including digital technology use and systemic inflammation among employees: Study protocol for a systematic review	2020	Systematic Reviews	9	1	221			0	7	10.1186/s13643-020-01463-x	https://www.scopus.com/inward/record.uri?eid=2-s2.0-85092029912&doi=10.1186%2Fs13643-020-01463-x&partnerID=40&md5=69cd78457f2355a88c77a7e2a2c7d14f	Background: With the dynamic advancement of digitalization, working environments are changing and risk for employee stress may be increasing. Work stress has been associated with a dysregulation of inflammatory processes as a component of immune function. Systemic low-grade inflammation is discussed as a key player in the relation between stress exposure and chronic illness, such as cardiovascula…	Digitalization; Health; Immune system; Inflammation; Inflammatory markers; Job; Occupational stress; Technostress; Work; Working conditions	biological marker; inflammasome; intercellular adhesion molecule 1; interleukin 10; interleukin 6; serum amyloid A; tumor necrosis factor; Article; artificial intelligence; athlete; body mass; burnout; cardiovascular disease; data extraction; data synthesis; digitalization; environmental health; gene expression; health promotion; health service; human; job satisfaction; job stress; machine learni…	Article	Final	All Open Access; Gold Open Access; Green Accepted Open Access; Green Open Access	Scopus	2-s2.0-85092029912
Stadin, M.; Nordin, M.; Fransson, E.I.; Broström, A.	Stadin, Magdalena Ramstedt (56964508800); Nordin, Maria (12790590700); Fransson, Eleonor I. (6508017633); Broström, Anders (6603399957)	56964508800; 12790590700; 6508017633; 6603399957	Healthcare managers' experiences of technostress and the actions they take to handle it - A critical incident analysis	2020	BMC Medical Informatics and Decision Making	20	1	244			0	29	10.1186/s12911-020-01261-4	https://www.scopus.com/inward/record.uri?eid=2-s2.0-85091807643&doi=10.1186%2Fs12911-020-01261-4&partnerID=40&md5=32b850b95cfd32495087c55f3bd11fca	Background: Healthcare managers, in comparison with other healthcare professionals, have an increased likelihood of experiencing technostress at work. Since knowledge about the causes and severity of technostress and about the strategies healthcare managers use to handle it is limited, the aim of this study was to describe their experience of technostress and the actions they employ to address it…	Digitalisation; eHealth; ICT demands; Managers; Occupational health; Technostress	adult; article; coworker; digital literacy; e-mail; ethics; female; health care organization; human; human experiment; major clinical study; male; manager; multicenter study; semi structured interview; social support; Sweden; telehealth; workload; administrative personnel; crisis intervention; health care delivery; health care quality; interview; organization and management; psychology; qualitati…	Article	Final	All Open Access; Gold Open Access; Green Accepted Open Access; Green Open Access	Scopus	2-s2.0-85091807643
Pullins, E.; Tarafdar, M.; Pham, P.	Pullins, Ellen Bolman (6602577745); Tarafdar, Monideepa (6506322578); Pham, Phuoc H.M. (56828926900)	6602577745; 6506322578; 56828926900	The dark side of sales technologies: how technostress affects sales professionals	2020	Journal of Organizational Effectiveness	7	3		297	320	0	36	10.1108/JOEPP-04-2020-0045	https://www.scopus.com/inward/record.uri?eid=2-s2.0-85089597752&doi=10.1108%2FJOEPP-04-2020-0045&partnerID=40&md5=74ad0a442ca7255de7dc17a238f00f98	Purpose: This article evaluates the effect of technostress due to implementation of sales technologies on sales professionals in terms of changes in job satisfaction and role stress and potential mitigation strategies including technostress inhibitors and job commitment. Design/methodology/approach: The study utilizes a survey data collection from sales professionals in B2B consultative roles sel…	Customer relationship management; Sales force automation applications; Sales technologies; Technostress: sales		Article	Final		Scopus	2-s2.0-85089597752
Cao, Y.; Li, J.; Qin, X.; Hu, B.	Cao, Yuanyuan (57217056834); Li, Junjun (36810015500); Qin, Xinghong (36987043500); Hu, Baoliang (16401231900)	57217056834; 36810015500; 36987043500; 16401231900	Examining the effect of overload on the mhealth application resistance behavior of elderly users: An sor perspective	2020	International Journal of Environmental Research and Public Health	17	18	6658	1	23	0	58	10.3390/ijerph17186658	https://www.scopus.com/inward/record.uri?eid=2-s2.0-85090557819&doi=10.3390%2Fijerph17186658&partnerID=40&md5=eedbb7b5301983e72c667f506e77807d	Aging has increased the burden of social medical care. Mobile health (mHealth) services provide an effective way to alleviate this pressure. However, the actual usage of mHealth services for elderly users is still very low. The extant studies mainly focused on elderly users’ mHealth adoption behavior, but resistance behavior has not been sufficiently explored by previous research. A present study…	Elderly user; Fatigue; MHealth application; Overload; Resistance behavior; SOR; Technostress	elderly population; health care; health services; adult; age; aged; Article; behavior; clinical effectiveness; clinical evaluation; clinical feature; controlled study; emotion; experience; fatigue; female; human; male; medical information; perception; resistance behavior; stimulus response; stress; technostress; attitude to computers; confidentiality; health behavior; mental stress; mobile applic…	Article	Final	All Open Access; Gold Open Access; Green Accepted Open Access; Green Open Access	Scopus	2-s2.0-85090557819
Bahri, S.; Fauzi, A.; Ahmad, N.S.	Bahri, Shamshul (16686315900); Fauzi, Ali (57203897199); Ahmad, Nur Syazwani (57218449190)	16686315900; 57203897199; 57218449190	A communication overload scale for use with mobile instant messaging in work management	2020	Digital Business	1	1	100003			0	14	10.1016/j.digbus.2021.100003	https://www.scopus.com/inward/record.uri?eid=2-s2.0-85112463558&doi=10.1016%2Fj.digbus.2021.100003&partnerID=40&md5=d49a1481d8aeeaca9b2c2279b43558da	Mobile instant messaging (MIM) applications have an exceptionally large number of users worldwide. Businesses and organizations are attracted to their capabilities, making them the apps of choice for the formation of virtual groups and communities. While this development is plausible, there are possibly some overlooked disadvantages. One of them is technostress, a phenomenon caused by employees w…	Communication overload; Mobile instant messaging; Scale; Technostress; Work management		Article	Final	All Open Access; Gold Open Access	Scopus	2-s2.0-85112463558
Weinert, C.; Maier, C.; Laumer, S.; Weitzel, T.	Weinert, Christoph (55744018900); Maier, Christian (35366765400); Laumer, Sven (24484821200); Weitzel, Tim (6701616351)	55744018900; 35366765400; 24484821200; 6701616351	Technostress mitigation: an experimental study of social support during a computer freeze	2020	Journal of Business Economics				1199	1249	0	48	10.1007/s11573-020-00986-y	https://www.scopus.com/inward/record.uri?eid=2-s2.0-85092433944&doi=10.1007%2Fs11573-020-00986-y&partnerID=40&md5=6d938af6990d8b3444a9b9c1a9206027	In situations when Information Systems (IS) do not work as intended, using IS might hinder their users and let them perceive technostress; this then comes along with reduced user performance and high perceptions of exhaustion, among others. To alleviate these consequences, a mitigating behavior of stressed users is to seek social support to get instrumental (e.g., from the help desk) or emotional…	Arousal; End-user performance; Exhaustion; Instrumental and emotional support; Skin conductance; Techno-unreliability		Article	Final	All Open Access; Bronze Open Access; Green Accepted Open Access; Green Open Access	Scopus	2-s2.0-85092433944
Weinert, C.; Maier, C.; Laumer, S.; Weitzel, T.	Weinert, Christoph (55744018900); Maier, Christian (35366765400); Laumer, Sven (24484821200); Weitzel, Tim (6701616351)	55744018900; 35366765400; 24484821200; 6701616351	Correction to: Technostress mitigation: an experimental study of social support during a computer freeze (Journal of Business Economics, (2020), 90, 8, (1199-1249), 10.1007/s11573-020-00986-y)	2020	Journal of Business Economics	90	8		1251		0	0	10.1007/s11573-020-01007-8	https://www.scopus.com/inward/record.uri?eid=2-s2.0-85089084066&doi=10.1007%2Fs11573-020-01007-8&partnerID=40&md5=4f4743dde20ae4636fd73516546c5774	The original version of this article contained a mistake. © 2020, Springer-Verlag GmbH Germany, part of Springer Nature.			Erratum	Final	All Open Access; Bronze Open Access	Scopus	2-s2.0-85089084066
Christ-Brendemühl, S.; Schaarschmidt, M.	Christ-Brendemühl, Sonja (57211538970); Schaarschmidt, Mario (39062098800)	57211538970; 39062098800	The impact of service employees’ technostress on customer satisfaction and delight: A dyadic analysis	2020	Journal of Business Research	117			378	388	0	65	10.1016/j.jbusres.2020.06.021	https://www.scopus.com/inward/record.uri?eid=2-s2.0-85086591349&doi=10.1016%2Fj.jbusres.2020.06.021&partnerID=40&md5=c985d9386028560d7d660f982748bf13	Whilst technology has great potential to enhance service delivery, it also transforms the roles of frontline service employees (FLEs). This study aims at investigating to which extent technological demands arouse FLE technostress and how the latter affects customer satisfaction and delight with the FLE as well as electronic word-of-mouth. With conservation of resources (COR) as a theoretical fram…	Customer delight; Employees; eWOM; Frontline service technology; Technostress		Article	Final		Scopus	2-s2.0-85086591349
Benlian, A.	Benlian, Alexander (8881259700)	8881259700	A daily field investigation of technology-driven spillovers from work to home1	2020	MIS Quarterly: Management Information Systems	44	3		1259	1300	0	135	10.25300/MISQ/2020/14911/	https://www.scopus.com/inward/record.uri?eid=2-s2.0-85100244535&doi=10.25300%2FMISQ%2F2020%2F14911%2F&partnerID=40&md5=af204e2a7e4e595961b41d3642d15ed6	Although recent theoretical developments and empirical studies indicate that technology-related stress may have negative and positive consequences for employees across life domains, the majority of previous IS research on technostress has focused on its downsides at work and has neglected to study how and why technology-related stress may spill over from work to home. Furthermore, while much of o…	Affective events theory; Challenge-hindrance stressors; Experience sampling; Multilevel analysis; Spillover; Technology-driven stress; Technostress; Work-home boundary	Economic and social effects; Mergers and acquisitions; Affective event theory; Affective events; Challenge-hindrance stressor; Event theory; Experience sampling; Multi-level analysis; Spillover; Technology-driven stress; Technostress; Work-home boundary; Personnel	Article	Final		Scopus	2-s2.0-85100244535
Molino, M.; Ingusci, E.; Signore, F.; Manuti, A.; Giancaspro, M.L.; Russo, V.; Zito, M.; Cortese, C.G.	Molino, Monica (55232366000); Ingusci, Emanuela (57197815766); Signore, Fulvio (57210146145); Manuti, Amelia (38862224500); Giancaspro, Maria Luisa (56500550200); Russo, Vincenzo Carlo (58799466400); Zito, Margherita (55232287900); Cortese, Claudio Giovanni (8247314800)	55232366000; 57197815766; 57210146145; 38862224500; 56500550200; 58799466400; 55232287900; 8247314800	Wellbeing costs of technology use during Covid-19 remote working: An investigation using the Italian translation of the technostress creators scale	2020	Sustainability (Switzerland)	12	15	5911			0	355	10.3390/SU12155911	https://www.scopus.com/inward/record.uri?eid=2-s2.0-85089739209&doi=10.3390%2FSU12155911&partnerID=40&md5=b09bf5069a377c1942da05c2b11fbeb9	During the first months of 2020, the Covid-19 pandemic has affected several countries all over the world, including Italy. To prevent the spread of the virus, governments instructed employers and self-employed workers to close their offices and work from home. Thus, the use of remote working increased during the pandemic and is expected to maintain high levels of application even after the emerge…	Covid-19; Remote working; Scale validation; Smart working; Stress; Technology use; Technostress; Technostress creators; Work-family conflict	behavioral response; questionnaire survey; viral disease; working conditions; Italy	Article	Final	All Open Access; Gold Open Access; Green Accepted Open Access; Green Open Access	Scopus	2-s2.0-85089739209
Estrada-Muñoz, C.; Castillo, D.; Vega-Muñoz, A.; Boada I Grau, J.	Estrada-Muñoz, Carla (57218214699); Castillo, Dante (57198510988); Vega-Muñoz, Alejandro (59665602600); Boada I Grau, Joan (37103507100)	57218214699; 57198510988; 59665602600; 37103507100	Teacher technostress in the chilean school system	2020	International Journal of Environmental Research and Public Health	17	15	5280	1	17	0	46	10.3390/ijerph17155280	https://www.scopus.com/inward/record.uri?eid=2-s2.0-85088285865&doi=10.3390%2Fijerph17155280&partnerID=40&md5=0d5fc0f468b8b235ce7f9db35e806ac3	The expanded use of information technology in education has led to the emergence of technostress due to a lack of adaptation to the technological environment. The purpose of this study is to identify the levels of technostress in primary and secondary education in 428 teachers using a RED-TIC questionnaire, of which skepticism, fatigue, anxiety, and inefficiency are the main components. For the e…	Anxiety; Confirmatory factor analysis; Education; Fatigue; Inefficacy; Information overload; Principal components analysis; Skepticism	information technology; primary education; secondary education; technology adoption; adult; aged; anxiety; Article; Chile; confirmatory factor analysis; e-learning; educational technology; fatigue; female; human; incidence; male; principal component analysis; RED TIC questionnaire; sex difference; stress; stress assessment; teacher; technostress; factor analysis; questionnaire; school; school tea…	Article	Final	All Open Access; Gold Open Access; Green Final Open Access; Green Open Access	Scopus	2-s2.0-85088285865
Oksanen, A.; Oksa, R.; Savela, N.; Kaakinen, M.; Ellonen, N.	Oksanen, Atte (42161868700); Oksa, Reetta (57216251577); Savela, Nina (57202983585); Kaakinen, Markus (56989109300); Ellonen, Noora (24168543700)	42161868700; 57216251577; 57202983585; 56989109300; 24168543700	Cyberbullying victimization at work: Social media identity bubble approach	2020	Computers in Human Behavior	109		106363			0	84	10.1016/j.chb.2020.106363	https://www.scopus.com/inward/record.uri?eid=2-s2.0-85082965296&doi=10.1016%2Fj.chb.2020.106363&partnerID=40&md5=0c2d4b46ec6d466dcc880d3271921154	Cyberbullying at work takes many forms, from aggressive and threatening behavior to social ostracism. It can also have adverse consequences on general well-being that might be even more severe for people whose identities are centrally based on social media ties. We examined this type of identity-driven social media use via the concept of social media identity bubbles. We first analyzed the risk a…	Cyberbullying; Identity; Social media; Victimization; Well-being; Work	Behavioral research; Computer crime; Crime; Cyber bullying; Identity; Social media; Victimization; Well being; Work; Social networking (online)	Article	Final	All Open Access; Green Accepted Open Access; Green Open Access	Scopus	2-s2.0-85082965296
Raza, M.Y.; Khan, A.N.; Khan, N.A.; Ali, A.; Bano, S.	Raza, Muhammad Yousaf (57207256013); Khan, Ali Nawaz (57202604334); Khan, Naseer Abbas (57202611305); Ali, Ahsan (57202593218); Bano, Shehar (57225672378)	57207256013; 57202604334; 57202611305; 57202593218; 57225672378	Dark side of social media and academic performance of public sector schools students: Role of parental school support	2020	Journal of Public Affairs	20	3	e2058			0	52	10.1002/pa.2058	https://www.scopus.com/inward/record.uri?eid=2-s2.0-85076296715&doi=10.1002%2Fpa.2058&partnerID=40&md5=fddd3466c795e0ee3cae1e018dcf8297	Students are regularly engaged in several things at the same time during class and school time. They are using smartphones, tablets, laptops, and using social media on these devices while learning and attending class. However, there are some situations likely influenced by this, current study tests the influence of technostress, cyberbullying, and media multitasking in the context of students in …			Article	Final		Scopus	2-s2.0-85076296715
Pflügner, K.; Reis, L.; Maier, C.; Weitzel, T.	Pflügner, Katharina (57211330381); Reis, Lea (57218137959); Maier, Christian (35366765400); Weitzel, Tim (6701616351)	57211330381; 57218137959; 35366765400; 6701616351	Communication Measures to Reduce Techno-Invasion and Techno-Overload: A Qualitative Study Uncovering Positive and Adverse Effects	2020					114	122	0	12	10.1145/3378539.3393855	https://www.scopus.com/inward/record.uri?eid=2-s2.0-85088555970&doi=10.1145%2F3378539.3393855&partnerID=40&md5=15dbc8c5af9e94fa10b505ca6351a117	The perception of specific techno-stressors, such as techno- invasion or techno-overload, negatively influences employees' performance and organizations' profit. Therefore, it is imperative for organizations to implement specific, deliberate mitigation strategies. Among others, communication measures have the potential to reduce employees' perception of techno-invasion and techno-overload. Basing…	Coping; Management strategies; Techno-invasion; Techno-overload; Technostress; Technostress mitigation; Technostress reduction	Adverse effect; Mitigation strategy; Qualitative study; Semi structured interviews; Technostress; Personnel	Conference paper	Final		Scopus	2-s2.0-85088555970
Kloker, S.; Riegel, M.L.; Weinhardt, C.	Kloker, Simon (57194510344); Riegel, Maximilian Luis (25628796900); Weinhardt, Christof (6604021298)	57194510344; 25628796900; 6604021298	Sensible or too sensitive? do privacy concerns hinder the acceptance of digital solutions to treat smartphone addiction?	2020		2		9140272	10	19	0	5	10.1109/CBI49978.2020.10053	https://www.scopus.com/inward/record.uri?eid=2-s2.0-85089526372&doi=10.1109%2FCBI49978.2020.10053&partnerID=40&md5=5ef0e899767105a0914f9939be6f4070	While the adoption of new information systems is predominantly seen as a positive phenomenon, there is increasing evidence of negative consequences for users - reflected in paper titles featuring terms like Internet Addiction, Technostress, or Social Networking Sites Addiction. Particularly the smartphone - potentially due to its high prevalence and its character as 'medium' for all kinds of info…	Non-addictive Information Systems; Online Experiment; Privacy Concerns; Smartphone Addiction	Acceptance tests; Surveys; Cognitive-behavior therapies; Digital solutions; Internet addiction; Personalized recommendation; Privacy concerns; Privacy disclosures; Social networking sites; Usage managements; Smartphones	Conference paper	Final		Scopus	2-s2.0-85089526372
Abbas, M.A.; Eliyana, P.A.; Ekowati, D.D.; Saud, M.M.; Raza, M.A.; Wardani, M.R.	Abbas, Ansar (57201752013); Eliyana, Anis (57196352579); Ekowati, Dian (57216502832); Saud, Muhammad (57204564159); Raza, Mr Ali (57216503752); Wardani, Ratna (57217867193)	57201752013; 57196352579; 57216502832; 57204564159; 57216503752; 57217867193	Data set on coping strategies in the digital age: The role of psychological well-being and social capital among university students in Java Timor, Surabaya, Indonesia	2020	Data in Brief	30		105583			0	34	10.1016/j.dib.2020.105583	https://www.scopus.com/inward/record.uri?eid=2-s2.0-85083736364&doi=10.1016%2Fj.dib.2020.105583&partnerID=40&md5=2d287e9f0aac5667e3b9645fd4f63255	The data article investigates the role of coping strategies, psychological and social well-being in the time of stress due to the effects of technology. Increased technology in the life of students introduces complexities, uncertainty, and overload in higher education institutes. This data provides an ideal research scope for examining the effects of coping strategies on social and psychological …	Coping strategies; Psychological well-being; Social capital; Techno-Anxiety; Techno-Complexity; Techno-overload; Technostress		Data paper	Final	All Open Access; Gold Open Access; Green Accepted Open Access; Green Final Open Access; Green Open Access	Scopus	2-s2.0-85083736364
Goetz, T.M.; Boehm, S.A.	Goetz, Tim M. (57214873485); Boehm, Stephan Alexander (36815785300)	57214873485; 36815785300	Am I outdated? The role of strengths use support and friendship opportunities for coping with technological insecurity	2020	Computers in Human Behavior	107		106265			0	32	10.1016/j.chb.2020.106265	https://www.scopus.com/inward/record.uri?eid=2-s2.0-85079358948&doi=10.1016%2Fj.chb.2020.106265&partnerID=40&md5=baf5c6b3d3c6c509f2740145f2f7b26c	In the digital era, the prevalent integration of new technologies in work processes gives rise to employees' perceptions of technological insecurity. Such technology-induced strain poses new challenges to occupational health and safety and needs to be better understood in order to be prevented. Based on Conservation of Resources (COR) theory, we investigate to which extent the negative effect of …	Conservation of resources; Occupational health; Organizational resources; Strengths use; Technostress; Workplace friendship	Conservation; Health; Industrial hygiene; Personnel; Regression analysis; Conservation of resources; Occupational health; Organizational resources; Strengths use; Technostress; Workplace friendship; Natural resources management; access to information; article; employee; friendship; Germany; human; occupational health; theoretical study; workplace	Article	Final		Scopus	2-s2.0-85079358948
Farrish, J.; Edwards, C.	Farrish, John (55846129500); Edwards, Chase Jeremiah (57211982204)	55846129500; 57211982204	Technostress in the hospitality workplace: is it an illness requiring accommodation?	2020	Journal of Hospitality and Tourism Technology	11	1		83	92	0	15	10.1108/JHTT-07-2017-0046	https://www.scopus.com/inward/record.uri?eid=2-s2.0-85078321087&doi=10.1108%2FJHTT-07-2017-0046&partnerID=40&md5=3f2dd33438bc8610b05a00aeddb78b3c	Purpose: This paper aims to examine technostress and asks whether it is an illness requiring accommodation under the terms of the Americans with Disabilities Act. It further explores the notion that hospitality employers may contribute to employee technostress and examines employers' potential legal liability. Finally, it recommends steps employers can take to avoid legal liability. Design/method…	Americans with Disabilities Act; Employer liability		Article	Final		Scopus	2-s2.0-85078321087
Daruwala, N.	Daruwala, Neil Anthony (57218858293)	57218858293	Generation Lockdown: Exploring possible predictors of technology phobia during the Coronavirus self-isolation period	2020	Aloma	38	1		15	20	0	9	10.51698/aloma.2020.38.1.15-19	https://www.scopus.com/inward/record.uri?eid=2-s2.0-85090490800&doi=10.51698%2Faloma.2020.38.1.15-19&partnerID=40&md5=3354f524b4bc1b019cbc21f4eedad6e2	Summary. The purpose of this article is to present possible psychological consequences of using ICT, especially online communication applications, during the Coronavirus lockdown. With humans already testing their mental fortitude due to the enforced isolation period, the paper proposes that predictors of technology phobia such as computer anxiety may also arise. The root causes of technophobia a…	coronavirus; society; technophobia; Technostress		Article	Final	All Open Access; Hybrid Gold Open Access	Scopus	2-s2.0-85090490800
Cuervo-Carabel, T.; Meneghel, I.; Orviz-Martínez, N.; Arce-García, S.	Cuervo-Carabel, Tatiana (57202459837); Meneghel, Isabella (56415029100); Orviz-Martínez, Natalia (57203875984); Arce-García, Sergio (57188592172)	57202459837; 56415029100; 57203875984; 57188592172	The new challenges of the technification of work: Managing "technostress" through positive organizational psychology; Nuevos retos asociados a la tecnificación laboral: El tecnoestrés y su gestión a través de la Psicologiá Organizacional Positiva	2020	Aloma	38	1		21	30	0	7		https://www.scopus.com/inward/record.uri?eid=2-s2.0-85090490762&partnerID=40&md5=e44b47b4405deaa61de32b1b980dce80	Summary. The introduction of new and changing technologies has led to changes in all areas of society, and the world of work is no exception. This had created a need for an analysis and reformulation of habits and actions related to workplace health and safety. "Technostress" has emerged as one of the risks associated with the increasing use of information and communication technologies. The aim …	Positive Organizational Psychology; safety and health; technology; Technostress		Article	Final		Scopus	2-s2.0-85090490762
García-González, M.A.; Torrano, F.; García-González, G.	García-González, Marialuz Arántzazu (57216539186); Torrano, Fermín (57193254642); García-González, Guillermo (57210885160)	57216539186; 57193254642; 57210885160	Analysis of stress factors for female professors at online universities	2020	International Journal of Environmental Research and Public Health	17	8	2958			0	56	10.3390/ijerph17082958	https://www.scopus.com/inward/record.uri?eid=2-s2.0-85083813333&doi=10.3390%2Fijerph17082958&partnerID=40&md5=556109894c0b53d35767c669f61fb9e8	The aim of this paper is to analyze the primary stress factors female professors at online universities are exposed to. The technique used for the prospective and exploratory analysis was the Delphi method. Two rounds of consultations were done with fourteen judges with broad experience in health and safety at work and university teaching who reached a consensus of opinion regarding a list of nin…	Delphi technique; Higher education teachers; Psychosocial risk factors; Technostress; Telecommuting; Women	Delphi analysis; female; information and communication technology; mental health; risk factor; teaching; university sector; womens health; adult; article; consultation; Delphi study; emotional stress; exploratory research; human; prospective study; teacher; telecommuting; interpersonal communication; mental stress; middle aged; psychology; university; Adult; Communication; Educational Personnel; …	Article	Final	All Open Access; Gold Open Access; Green Accepted Open Access; Green Open Access	Scopus	2-s2.0-85083813333
Brooks, S.; Wang, X.; Schneider, C.	Brooks, Stoney L. (56489635700); Wang, Xuequn (Alex) (55315734900); Schneider, Christoph (35213816500)	56489635700; 55315734900; 35213816500	Technology addictions and technostress: An examination of the U.S. And China	2020	Journal of Organizational and End User Computing	32	2		1	19	0	34	10.4018/JOEUC.2020040101	https://www.scopus.com/inward/record.uri?eid=2-s2.0-85077501684&doi=10.4018%2FJOEUC.2020040101&partnerID=40&md5=3a472568de925dc74b47fec7f3db34f7	In today’s technology-centric world, people are becoming increasingly dependent on the Internet. The most common use of the Internet is through social media, which is used to communicate, share, collaborate, and connect. However, continued usage of a hedonic system can be linked with compulsion or addiction. Since problematic usage/behaviors can lead to negative outcomes, this study aims to deter…	Addiction; Cross-cultural; Internet addiction; Social media; Technostress	Computer applications; Computer programming; Addiction; Cross-cultural; Internet addiction; Social media; Technostress; Social networking (online)	Article	Final	All Open Access; Hybrid Gold Open Access	Scopus	2-s2.0-85077501684
Wang, X.; Tan, S.C.; Li, L.	Wang, Xinghua (57201254861); Tan, Seng Chee (7403366101); Li, Lu (57211989186)	57201254861; 7403366101; 57211989186	Technostress in university students’ technology-enhanced learning: An investigation from multidimensional person-environment misfit	2020	Computers in Human Behavior	105		106208			0	125	10.1016/j.chb.2019.106208	https://www.scopus.com/inward/record.uri?eid=2-s2.0-85075623512&doi=10.1016%2Fj.chb.2019.106208&partnerID=40&md5=574678d9f7050a4350ab64686f6eb4bf	This study investigated technostress among university students in technology-enhanced learning (TEL) from a multidimensional person-environment misfit perspective: technostress on the dimensions of person-organization (P–O) misfit, person-TEL (P-TEL) misfit, and person-people (P–O) misfit, respectively. A research model was created to examine how the three dimensions of technostress were related …	Multidimensional person-environment misfit; Technology-enhanced learning; Technostress; University students	Behavioral research; Human computer interaction; Effective solution; Multidimensional person-environment misfit; Perceived performance; Public universities; Technology enhanced learning; Technostress; Three dimensions; University students; Students; academic success; adult; article; burnout; China; controlled study; female; gender; human; learning; major clinical study; male; university student; …	Article	Final		Scopus	2-s2.0-85075623512
Dong, Y.; Xu, C.; Chai, C.S.; Zhai, X.	Dong, Yan (55015560300); Xu, Chang (57192586812); Chai, Ching Sing (7201358969); Zhai, Xuesong Michael (56305237800)	55015560300; 57192586812; 7201358969; 56305237800	Exploring the Structural Relationship Among Teachers’ Technostress, Technological Pedagogical Content Knowledge (TPACK), Computer Self-efficacy and School Support	2020	Asia-Pacific Education Researcher	29	2		147	157	0	155	10.1007/s40299-019-00461-5	https://www.scopus.com/inward/record.uri?eid=2-s2.0-85067644733&doi=10.1007%2Fs40299-019-00461-5&partnerID=40&md5=a03318486ca00d650d829ff7937821b7	With the rapid development of technologies and the gradually increasing requirements of technology integration into teaching, teachers have been facing stress to keep pace with new technologies and to design pedagogical usage of technologies. Although prior studies have examined the creators and negative impacts of technostress, insights into the effective factors relieving teachers’ technostress…	Computer self-efficacy; School support; Technology integration; Technostress; TPACK		Article	Final		Scopus	2-s2.0-85067644733
Shi, C.; Yu, L.; Wang, N.; Cheng, B.; Cao, X.	Shi, Chenling (57201389618); Yu, Lingling (57193116017); Wang, Nan (57204841342); Cheng, Bayi (36975148600); Cao, Xiongfei (38960966600)	57201389618; 57193116017; 57204841342; 36975148600; 38960966600	Effects of social media overload on academic performance: a stressor–strain–outcome perspective	2020	Asian Journal of Communication	30	2		179	197	0	96	10.1080/01292986.2020.1748073	https://www.scopus.com/inward/record.uri?eid=2-s2.0-85082599256&doi=10.1080%2F01292986.2020.1748073&partnerID=40&md5=bad516a93fea2441ab229ebe757bfafa	As an emerging phenomenon, social media overload has become prevalent among students and led to significant negative consequences. Based on the stressor–strain–outcome model, this study argues that three kinds of overload (information, communication, and social overloads) can influence two psychological strains (technostress and exhaustion) among students and thus affect their behavioral outcome …	Academic performance; Overload; Social media; Stressor–Strain–Outcome model		Article	Final		Scopus	2-s2.0-85082599256
Tiwari, V.	Tiwari, Vivek (56366526400)	56366526400	Relationship among technostress productivity and role stress	2020	Purushartha	13	1		67	83	0	2		https://www.scopus.com/inward/record.uri?eid=2-s2.0-85097535054&partnerID=40&md5=f90d941baa372a12b9e4aa5e003de000	The present research is an attempt to explore the relationship among technostress, role stress and individual productivity displayed by the employees at workplace. Based on the concept of role theory, role overload and role conflict have been considered as two factors leading to role stress. It's a unique attempt made by the researcher to investigate the impact that information technology created…	Information Communication Technology (ICT); Productivity; Role Conflict; Role Stress; Technostress		Article	Final		Scopus	2-s2.0-85097535054
Tams, S.; Ahuja, M.; Thatcher, J.; Grover, V.	Tams, Stefan (35096955500); Ahuja, Manju K. (7101943053); Thatcher, Jason Bennett (7006547020); Grover, V. (7006625568)	35096955500; 7101943053; 7006547020; 7006625568	Worker stress in the age of mobile technology: The combined effects of perceived interruption overload and worker control	2020	Journal of Strategic Information Systems	29	1	101595			0	108	10.1016/j.jsis.2020.101595	https://www.scopus.com/inward/record.uri?eid=2-s2.0-85079142853&doi=10.1016%2Fj.jsis.2020.101595&partnerID=40&md5=a799f6245c3bc6a80f42ea00f31cf59e	Mobile technologies have dramatically increased the number of work-related interruptions, especially after regular work hours. At the same time, many employees have limited freedom to decide how and when they accomplish their work, a condition that renders the explosion of interruptions especially problematic. This study proposes that perceived interruption overload negatively impacts work-relate…	Adoption; Interruptions; IT use; Mobile technologies; Technostress; Work-life conflict	Telecommunication equipment; Adoption; Interruptions; IT use; Mobile Technology; Technostress; Work life; Occupational risks	Article	Final	All Open Access; Hybrid Gold Open Access	Scopus	2-s2.0-85079142853
Nyland, J.; Huffstutler, A.; Faridi, J.; Sachdeva, S.; Nyland, M.; Caborn, D.	Nyland, John A. (56211838000); Huffstutler, Austin (57207917670); Faridi, Jeeshan A. (57207915144); Sachdeva, Shikha (57207917995); Nyland, Monica (57207908957); Caborn, David N.M. (7003636075)	56211838000; 57207917670; 57207915144; 57207917995; 57207908957; 7003636075	Cruciate ligament healing and injury prevention in the age of regenerative medicine and technostress: homeostasis revisited	2020	Knee Surgery, Sports Traumatology, Arthroscopy	28	3		777	789	0	12	10.1007/s00167-019-05458-7	https://www.scopus.com/inward/record.uri?eid=2-s2.0-85063219278&doi=10.1007%2Fs00167-019-05458-7&partnerID=40&md5=5d5a6c511604eab77441c6e17fe73c42	Purpose: This clinical concepts paper discusses the essential elements of cruciate ligament recuperation, micro-trauma repair, and remodeling. Methods: Cruciate ligament mechanobiology and tissue heterogeneity, anatomy and vascularity, and synovial membrane and fluid functions are discussed in relationship to deficiency-induced inflammatory responses, nervous and immune system function, recuperat…	Biology; Inflammation; Osteoarthritis; Vascularity	adverse event; anatomy and histology; anterior cruciate ligament; anterior cruciate ligament injury; anterior cruciate ligament reconstruction; homeostasis; human; immune system; inflammation; nervous system; pathophysiology; physiology; postoperative complication; procedures; regenerative medicine; synovium; vascularization; wound healing; Anterior Cruciate Ligament; Anterior Cruciate Ligament I…	Article	Final		Scopus	2-s2.0-85063219278
Johnson, C.D.; Bauer, B.C.; Singh, N.	Johnson, Clark D. (57203879620); Bauer, Brittney C. (57203875549); Singh, Nitish (55348328100)	57203879620; 57203875549; 55348328100	Exploring flow in the mobile interface context	2020	Journal of Retailing and Consumer Services	53		101744			0	20	10.1016/j.jretconser.2019.01.013	https://www.scopus.com/inward/record.uri?eid=2-s2.0-85061439410&doi=10.1016%2Fj.jretconser.2019.01.013&partnerID=40&md5=b9e6dd9b8c7573b246d9a8fc1c4c70a4	While flow has been researched extensively in computer-mediated environments, it has been scarcely researched in the mobile interface context. Specifically, we have virtually no knowledge about what concrete traits of mobile interfaces (as opposed to user perceptions) encourage the flow state. Flow has been associated with many positive outcomes in human-computer interactions, making it vital for…	Compulsive usage; Flow; Mobile interface; Optimal experience; Technostress	consumption behavior; mobile communication; perception; research; technological development	Article	Final	All Open Access; Green Accepted Open Access; Green Open Access	Scopus	2-s2.0-85061439410
Tagashira, T.; Andrade, V.; Okazaki, S.	Tagashira, Takumi (57188589271); Andrade, Victoria (57212404324); Okazaki, Shintaro (7202222682)	57188589271; 57212404324; 7202222682	It Looks Good so Let’s Show it off: A Psychoraphic Segmentation of Instagrammers: An Abstract	2020	Developments in Marketing Science: Proceedings of the Academy of Marketing Science				89	90	0	0	10.1007/978-3-030-39165-2_35	https://www.scopus.com/inward/record.uri?eid=2-s2.0-85125260630&doi=10.1007%2F978-3-030-39165-2_35&partnerID=40&md5=4a3683659cfe9c184f5812c2b547c8d1	Instagram is a primarily visual social media platform that allows for enhanced intimacy, self-promotion and egocasting images (Hum et al. 2011; Winston 2013; Zhao et al. 2008). Due to the strong control users have over their self-images, Instagram is an attractive platform for narcissistic individuals, who want to showcase themselves in manners that benefit their own psychological needs (Moon et …	Compulsive behavior; Instagram; Narcissism; Social media		Book chapter	Final		Scopus	2-s2.0-85125260630
van Vuuren, T.; Peeters, M.C.W.; Pareja Diaz, S.; van Veen, B.	van Vuuren, Tinka C.V. (16415499900); Peeters, Maria C.W. (7203079649); Pareja Diaz, Serena (57301598700); van Veen, Ben (56531634700)	16415499900; 7203079649; 57301598700; 56531634700	The relationship between technostress and sustainable employability: Does age matter?; Het verband tussen technostress en duurzame inzetbaarheid: Doet leeftijd ertoe?	2020	Gedrag en Organisatie	33	4		300	323	0	3	10.5117/2020.033.004.003	https://www.scopus.com/inward/record.uri?eid=2-s2.0-85117426166&doi=10.5117%2F2020.033.004.003&partnerID=40&md5=7c3d748e802e2bd612a0f7b541e72442	Advancing digitalization and technological innovation in work can evoke stress. In an organization operating in the technical sector we examined to what extent sustainable employability relates to experiencing technostress. In addition, we investigated the possible influence of age for this relationship. For technostress, a distinction is made between five different dimensions, namely: techno-ove…	Age; Employability; Sustainable employability; Technostress; Vitality; Work ability		Article	Final	All Open Access; Gold Open Access; Green Accepted Open Access; Green Open Access	Scopus	2-s2.0-85117426166
Villavicencio-Ayub, E.; Aguilar, D.G.I.; Calleja, N.	Villavicencio-Ayub, Erika (57226315479); Aguilar, Diana Guadalupe Ibarra (58167947100); Calleja, Nazira (56013547300)	57226315479; 58167947100; 56013547300	Impact of technostress on the mexican population and its relation with sociodemographic and work variables; Tecnoestrés en población mexicana y su relación con variables sociodemográficas y laborales	2020	Psicogente	23	44				0	12	10.17081/psico.23.44.3473	https://www.scopus.com/inward/record.uri?eid=2-s2.0-85112862649&doi=10.17081%2Fpsico.23.44.3473&partnerID=40&md5=ee6f79e3477f4bde011bec9fcfc2a362	Objective: To assess the relation among sociodemographic variables, work variables, the frequency of technology use, and the levels of techno-anxiety, techno-fatigue, and techno-addiction as technostress experiences in a sample of Mexican adolescents, young adults, and adults. Methodology: The scales to measure technostress and techno-addiction, created by Cazares & Villavicencio (2019), and a se…	ICT; techno-addiction; techno-anxiety; techno-fatigue; technology; technostress		Article	Final	All Open Access; Gold Open Access	Scopus	2-s2.0-85112862649
Mäkiniemi, J.-P.; Ahola, S.; Joensuu, J.	Mäkiniemi, Jaana Piia (36969427200); Ahola, Salla (56419752800); Joensuu, Johanna Maria (57194179417)	36969427200; 56419752800; 57194179417	A novel construct to measure employees' technology-related experiences of well-being: Empirical validation of the techno-work engagement scale (technowes)	2020	Scandinavian Journal of Work and Organizational Psychology	5	1	A10	1	14	0	19	10.16993/SJWOP.79	https://www.scopus.com/inward/record.uri?eid=2-s2.0-85108302489&doi=10.16993%2FSJWOP.79&partnerID=40&md5=56de02586ef694b37db2c4c45a177322	Because of the current developments in digitalization, novel technological solutions have changed work processes and accordingly influenced employee well-being. There is a lack of measures of positive well-being experiences regarding technology at work. Therefore, the current study introduces a novel construct-namely techno-work engagement-and a scale to measure it. Techno-work engagement is defi…	Confirmatory factor analysis; Techno-work engagement; Technology; Technostress; Validation; Work engagement		Article	Final	All Open Access; Gold Open Access	Scopus	2-s2.0-85108302489
Luoma, R.; Penttinen, E.; Rinta-Kahila, T.	Luoma, Roni (57224682352); Penttinen, Esko (16304736700); Rinta-Kahila, Tapani (57189872963)	57224682352; 16304736700; 57189872963	How to enforce presenteeism with ICT while mitigating technostress - A case study	2020	Proceedings of the Annual Hawaii International Conference on System Sciences	2020-January			6123	6132	0	5		https://www.scopus.com/inward/record.uri?eid=2-s2.0-85108172674&partnerID=40&md5=74f0e32e45c0ab076c34ff5a12ef2d4e	We study enforced presenteeism, a source of technostress in which individuals are involuntarily exposed to stimuli from electronic connectivity systems. Drawing on a case study where enforced presenteeism is introduced in the form of a new contact center enterprise software, we analyze bank employees' technostress before and after a process change that involves implementing a presenteeism-enablin…		Enterprise software; Privacy by design; Contact centers; Electronic connectivity; Ict affordances; Information and Communication Technologies; Information overloads; Process change; Stress levels; Work overloads; Personnel	Conference paper	Final		Scopus	2-s2.0-85108172674
Califf, C.B.; Stumpf, T.S.; Frye, J.J.	Califf, Christopher B. (55634084800); Stumpf, Tyler S. (56012696300); Frye, Joshua J. (56335449100)	55634084800; 56012696300; 56335449100	Revisiting technology and flow: A call for an alternative perspective and directions for the future	2020	Proceedings of the Annual Hawaii International Conference on System Sciences	2020-January			6154	6163	0	6		https://www.scopus.com/inward/record.uri?eid=2-s2.0-85108142112&partnerID=40&md5=8a587a4e473eafc61382777a36a80963	Employee engagement is critical to individual well-being and organizational performance. The concept of flow has been explored as a marker for such engagement. Yet, an understanding of the role technology plays in employees experiencing flow is not well understood. In this paper, we theorize an alternative viewpoint of flow and technology, which we coin “technoflow.” We do so by critically examin…		Knowledge management; Employee engagement; Knowledge application; Media synchronicities; Organizational performance; Provide guidances; Research agenda; Technostress; Theoretical development; Personnel	Conference paper	Final		Scopus	2-s2.0-85108142112
Cadieux, N.; Cadieux, J.; Youssef, N.; Mosconi, E.	Cadieux, Nathalie (33067579200); Cadieux, Jean (14035164100); Youssef, Nancy (57224681091); Mosconi, Elaine (56830307500)	33067579200; 14035164100; 57224681091; 56830307500	Techno(stress) and techno(distress): Validation of a specific technostressors index (TSI) among Quebec lawyers	2020	Proceedings of the Annual Hawaii International Conference on System Sciences	2020-January			6103	6112	0	2		https://www.scopus.com/inward/record.uri?eid=2-s2.0-85108140909&partnerID=40&md5=cfb18945efcb88e2ad289780062017f1	The pervasive and ubiquitous characteristics of information technology has been associated to technostress. Current measures oftechnostress do not consider some recent issues of the stress generated by technology in the day-to-day work of lawyers. This paper presents the validation of a 25-item self-report scale (TechnoStressors-Index-TSI) for the study of technostress in lawyers' professional co…		Health outcomes; Psychological distress; Reflexive models; Scale validation; Second orders; Technostress; Systems science	Conference paper	Final		Scopus	2-s2.0-85108140909
Hung, W.-H.; Chuang, K.-J.	Hung, Weihsi (35191760500); Chuang, Kaiju (57204893262)	35191760500; 57204893262	The continuous use intentions and antecedents of novice players in the social network online games	2020	Proceedings of the International Conference on Electronic Business (ICEB)	2020-December			501	505	0	0		https://www.scopus.com/inward/record.uri?eid=2-s2.0-85105582548&partnerID=40&md5=214093d66740e032cc5f177ca3861016	Social network online games (SNOGs) make players have a positive usage status (such as: entertainment, and enjoyment). Yet, it may also produce a negative usage status (such as: technostress). Users who are new to social network online games are termed novice gamers. Based on the theory of Technological-Personal-Environmental (TPE), this research proposes a framework to explain the adoption of so…	Continuous use intention; Expert user; Novice user; Social network online game	Electronic assessment; Electronic commerce; Electronics industry; Surveys; In-depth interviews; On-line games; Online questionnaire; Research plans; Structural equation modeling; Technostress; Usage intention; Use intentions; Social networking (online)	Conference paper	Final		Scopus	2-s2.0-85105582548
Becker, J.; Berger, M.; Gimpel, H.; Lanzl, J.; Regal, C.	Becker, Julia (57222613300); Berger, Michelle (57222615438); Gimpel, Henner (14008766500); Lanzl, Julia (57222611887); Regal, Christian (57195593909)	57222613300; 57222615438; 14008766500; 57222611887; 57195593909	Considering characteristic profiles of technologies at the digital workplace: The influence on technostress	2020							0	10		https://www.scopus.com/inward/record.uri?eid=2-s2.0-85103450534&partnerID=40&md5=3990cff3dae6821ef5cf66cdbb1677b7	Workplaces develop more and more to digital workplaces. However, this may lead to technostress. An understanding of the profiles of technologies used at the digital workplace, their interplay, and how they influence technostress is valuable as it can assist developers of technologies and designers of workplaces to prevent technostress. Therefore, we analyze literature and conduct expert interview…	Characteristics of digital technologies; Digital stress; Digital technologies; Digital workplace; Mixed methods research; Structural equation modeling; Technostress	Blending; Information use; Digital technologies; Multiple technology; Structural equation modeling; Technostress; Information systems	Conference paper	Final		Scopus	2-s2.0-85103450534
Al-Abdullatif, A.M.; Alsubaie, M.A.; Aldoughan, E.A.	Al-Abdullatif, Ahlam Mohammed (57190048722); Alsubaie, Merfat Ayesh (57211459512); Aldoughan, Eman Abdulaziz (57211459237)	57190048722; 57211459512; 57211459237	Exploring the effects of excessive texting through mobile applications on students' technostress and academic writing skills in the arabic language	2020	IEEE Access	8			166940	166950	0	14	10.1109/ACCESS.2020.3024021	https://www.scopus.com/inward/record.uri?eid=2-s2.0-85102854627&doi=10.1109%2FACCESS.2020.3024021&partnerID=40&md5=468028f3651422d3500546863f83a16e	This study aims to develop a model to examine the influence of excessive mobile application (app) texting on technostress and academic writing skills in the Arabic language among undergraduates in higher education. In this study, the person-technology (P-T) fit model was used as a means of exploring the effect of excessive mobile app texting on students' levels of technostress and the influence o…	Academic writing skills; Arabic language; Excessive texting; Higher education; Mobile apps; Structural equation modeling (SEM)	Education computing; Mobile computing; Academic writings; Data collection method; Indirect effects; Mobile applications; Quantitative research methods; Structural equation modeling; Technical implications; Undergraduate students; Students	Article	Final	All Open Access; Gold Open Access	Scopus	2-s2.0-85102854627
Cram, W.A.; Wiener, M.; Tarafdar, M.; Benlian, A.	Cram, W. Alec (59157796800); Wiener, Martin (35800477200); Tarafdar, Monideepa (6506322578); Benlian, Alexander (8881259700)	59157796800; 35800477200; 6506322578; 8881259700	Algorithmic controls and their implications for gig worker well-being and behavior	2020							0	24		https://www.scopus.com/inward/record.uri?eid=2-s2.0-85102069476&partnerID=40&md5=636f3471f6f891b7e49e50b8006ea512	This study examines how the use of algorithmic controls embedded in gig economy platforms impacts worker well-being and behavior. We draw on the information systems (IS) control and technostress literatures to explore how different modes of algorithmic control correspond with (positive) challenge technostressors and (negative) hindrance technostressors experienced by gig workers. We also consider…	Algorithmic control; Gig workers; Techno-distress; Techno-eustress	Blending; Information systems; Information use; Continuance intentions; Control modes; Downstream effects; Output control; Technostress; Well being; Work demands; Occupational risks	Conference paper	Final		Scopus	2-s2.0-85102069476
Remus, U.; Waizenegger, L.; Dippold, P.	Remus, Ulrich (18038107600); Waizenegger, Lena (57189869729); Dippold, Patrick (57222156875)	18038107600; 57189869729; 57222156875	Stay connected wherever you go - An instrument to measure connectivity	2020							0	0	10.30844/wi_2020_q5	https://www.scopus.com/inward/record.uri?eid=2-s2.0-85101686641&doi=10.30844%2Fwi_2020_q5&partnerID=40&md5=18b5c138d73e2e0d06719a3f6ecc53ed	Connectivity allows distributed teams that used to face challenges to collaborate easier with less spatial and temporal boundaries. At the same time, however, connectivity triggers negative consequences such as information overload, technostress and counterproductive work behavior if not managed carefully. While connectivity is often used as a metaphor for describing the technical infrastructure,…	Availability; Connectivity; Instrument development; Responsiveness	Information systems; Counterproductive work behaviors; Distributed teams; Field studies; Information overloads; Measurement instruments; Technical infrastructure; Technostress; Information use	Conference paper	Final		Scopus	2-s2.0-85101686641
Loup, P.; Maurice, J.; Rodhain, F.	Loup, Pierre (57191992301); Maurice, Jonathan (36508935800); Rodhain, Florence (26644253300)	57191992301; 36508935800; 26644253300	Quand les technologies nomades influencent simultanément le bien-être et le stress au travail	2020	Systemes d'Information et Management	25	3		9	49	0	7	10.3917/SIM.203.0009	https://www.scopus.com/inward/record.uri?eid=2-s2.0-85101018062&doi=10.3917%2FSIM.203.0009&partnerID=40&md5=cebd647c018b3df2c136a47266d6f4ba	The aim of this article is to analyze the role of mobile technologies (MT) on employees’ well-being and technostress. Two research questions are considered: (1) To what extent do employees perceive these technologies as additional job demands and/or resources in their daily work? (2) How does the combination of demands and resources given by MT influence well-being, stress and performance at work…	Job demands-resources model; Mobile technologies; Stress at work; Techno-well-being; Technostress; Well-being at work		Article	Final	All Open Access; Gold Open Access; Green Accepted Open Access; Green Open Access	Scopus	2-s2.0-85101018062
Sarabadani, J.; Compeau, D.; Carter, M.	Sarabadani, Jalal (57193270691); Compeau, Deborah Ruth (6603109080); Carter, Michelle S. (37460910500)	57193270691; 6603109080; 37460910500	An investigation of IT users' emotional responses to technostress creators	2020	Proceedings of the Annual Hawaii International Conference on System Sciences	2020-January			6113	6122	0	13		https://www.scopus.com/inward/record.uri?eid=2-s2.0-85098269035&partnerID=40&md5=204459500702cf134e0e5db0bd972615	While prior research on technostress has examined its different adverse effects, the role of emotion has largely been ignored. Emotions play a major role in individuals' beliefs and guide their behavior and decision-making process. Thus, it is essential to understand how IT users emotionally respond under the presence of technostress creators in the workplace. To that end, this paper seeks to ide…		Systems science; Adverse effect; Decision making process; Emotional response; Modelling techniques; Positive emotions; Technostress; Decision making	Conference paper	Final		Scopus	2-s2.0-85098269035
Qasem, Z.; Abdallah Alalwan, A.A.; Obeidat, Z.M.; AlQutob, R.	Qasem, Zainah Al (57196479154); Abdallah Alalwan, Ali Abdallah (56667500500); Obeidat, Zaid Mohammad (57063248700); AlQutob, Raeda (57218935915)	57196479154; 56667500500; 57063248700; 57218935915	The Effect of Technostressers on Universities Teaching Staff Work Performance During COVID19 Pandemic Lockdown	2020	IFIP Advances in Information and Communication Technology	618			538	543	0	1	10.1007/978-3-030-64861-9_47	https://www.scopus.com/inward/record.uri?eid=2-s2.0-85098237154&doi=10.1007%2F978-3-030-64861-9_47&partnerID=40&md5=cd5d0e4079395910a2432ce22e72330b	The World Health Organization declared the COVID19 pandemic in March 2020 as one of the most rapid outbreaks in known human history (Gros et al., 2020). To adapt to the new situation, universities around the world have activated online learning plans using information communication technology (ICT). The teaching staff had to adapt to using ICT rapidly and to turn their homes into a working statio…	COVID19; Technostress; Transactional model of stress; Work performance	Information technology; Information communication technology; Online learning; Teaching staff; Technostress; University teaching; Work performance; Working stations; World Health Organization; Diffusion	Conference paper	Final	All Open Access; Green Accepted Open Access; Green Open Access	Scopus	2-s2.0-85098237154
Weinert, C.; Pflügner, K.; Maier, C.	Weinert, Christoph (55744018900); Pflügner, Katharina (57211330381); Maier, Christian (35366765400)	55744018900; 57211330381; 35366765400	Do Users Respond to Challenging and Hindering Techno-Stressors Differently? A Laboratory Experiment	2020	Lecture Notes in Information Systems and Organisation	43			79	89	0	2	10.1007/978-3-030-60073-0_10	https://www.scopus.com/inward/record.uri?eid=2-s2.0-85096589496&doi=10.1007%2F978-3-030-60073-0_10&partnerID=40&md5=88a16c91d898e6e69b2c3a54ff13b717	Techno–stressors are typically hindering for users. These then cause adverse user responses, such as techno-exhaustion, which in turn result in reduced task performance. Latest technostress research adds two types of stressors: hindrance techno-stressors (HTS) and challenge techno–stressors (CTS). Using that knowledge, this research-in-progress paper develops a research model assuming that both t…	Alpha-amylase; Arousal; Challenge/Hindrance stressors; Cortisol; Exhaustion; Skin conductance; Task performance; Technostress		Conference paper	Final		Scopus	2-s2.0-85096589496
Riedl, R.; VanMeter, K.	Riedl, Reńe (23668763100); VanMeter, Karin (57220026020)	23668763100; 57220026020	Explaining Inconsistent Research Findings on the Relationship Between Age and Technostress Perceptions: Insights from the Neuroscience Literature	2020	Lecture Notes in Information Systems and Organisation	43			307	320	0	2	10.1007/978-3-030-60073-0_36	https://www.scopus.com/inward/record.uri?eid=2-s2.0-85096559820&doi=10.1007%2F978-3-030-60073-0_36&partnerID=40&md5=b86a00bd4bbc9df6a13afb81cd220aa5	Technostress (TS) research has been conducted since the early 1980s. With regard to the relationship between user age and TS perceptions, research findings are inconsistent. While some scholars argued, and empirically showed, that older users are more prone to experience TS, other studies report opposite results. In this paper, we briefly review the literature and summarize major empirical findin…	Age; Aging; Autonomic nervous system; Brain; Digital stress; Stress; Technostress		Conference paper	Final		Scopus	2-s2.0-85096559820
Fischer, T.; Riedl, R.	Fischer, Thomas (56942920900); Riedl, Reńe (23668763100)	56942920900; 23668763100	Technostress Measurement in the Field: A Case Report	2020	Lecture Notes in Information Systems and Organisation	43			71	78	0	8	10.1007/978-3-030-60073-0_9	https://www.scopus.com/inward/record.uri?eid=2-s2.0-85096547515&doi=10.1007%2F978-3-030-60073-0_9&partnerID=40&md5=3ff9169f67a6fecd81c9b776c20c2518	Contemporary technostress research is mainly based on studies in laboratory settings and online surveys. To foster technostress research in the field, we compared four data collection methods, a blend of self-reports and physiological measurements, in the context of a case study in one organization. Over three non-consecutive workweeks, 16 participants filled out online surveys, wrote an online d…	Blood pressure; Case report; Case study; Field study; Heart rate; Survey; Technostress		Conference paper	Final		Scopus	2-s2.0-85096547515
Califf, C.B.; Sarker, S.; Sarker, S.	Califf, Christopher B. (55634084800); Sarker, Saonee (7102953240); Sarker, Suprateek (35611469700)	55634084800; 7102953240; 35611469700	The bright and dark sides of technostress: A mixed-methods study involving healthcare it1	2020	MIS Quarterly: Management Information Systems	44	2		809	856	0	342	10.25300/MISQ/2020/14818	https://www.scopus.com/inward/record.uri?eid=2-s2.0-85094942480&doi=10.25300%2FMISQ%2F2020%2F14818&partnerID=40&md5=dd06dcc0d3618975d791000ed9c0c7bb	Today's healthcare workers, specifically nurses, are experiencing technostress associated with the use of healthcare information technology (HIT). Technostress is often characterized by IS researchers as negative, or as being on the "dark side" of technology. However, a broader reading of the stress literature suggests that technostress may be both positive and negative, and can therefore have a …	Distress; Eustress; Healthcare IT; Mixed-methods; Nursing; Stress; Technostress	Nursing; Healthcare information technology; Healthcare workers; Interpretive case studies; Mixed-methods research; Negative components; Psychological response; Theory and practice; Turnover intentions; Job satisfaction	Article	Final		Scopus	2-s2.0-85094942480
Jin, C.-L.; Chen, T.; Wu, S.-Y.; Yang, Y.-L.	Jin, Chenglin (57196097714); Chen, Ting (59613247600); Wu, Shuyang (57219699612); Yang, Yi Lin (57219705045)	57196097714; 59613247600; 57219699612; 57219705045	Exploring the Impact of Stress on Burnout: A Mathematical Model and Empirical Research	2020	Discrete Dynamics in Nature and Society	2020		3475324			0	7	10.1155/2020/3475324	https://www.scopus.com/inward/record.uri?eid=2-s2.0-85094839465&doi=10.1155%2F2020%2F3475324&partnerID=40&md5=0364d5de9294aa386783ebb106128c90	Educational management and social psychology researchers have frequently suggested that job burnout and even turnover intention of college teachers can be induced by stress, which is an inherent part of fast-changing environments and advanced educational technology. However, studies about the contingency effect remain limited. We articulate the effect of role stress and technostress by integratin…			Article	Final	All Open Access; Gold Open Access	Scopus	2-s2.0-85094839465
García-González, M.A.; Torrano, F.; García-González, G.	García-González, Marialuz Arántzazu (57216539186); Torrano, Fermín (57193254642); García-González, Guillermo (57210885160)	57216539186; 57193254642; 57210885160	Study of psychosocial risk factors in online university female teachers: A look from the inside; Estudio de los factores de riesgo psicosocial en profesoras de universidades online: Una mirada desde adentro	2020	Interdisciplinaria	37	1		1	31	0	12	10.16888/INTERD.2020.37.1.18	https://www.scopus.com/inward/record.uri?eid=2-s2.0-85090406235&doi=10.16888%2FINTERD.2020.37.1.18&partnerID=40&md5=f564c8cf18ce1fe5703264d4bebb91e9	The advancement and integration of new Information and Communication Technologies (ICT) in the workplace has led to the emergence of new formulae such as teleworking, which have crossed the boundaries of space and time, modifying the working stage, the way of supervision of work and the reconciliation between family and personal life. Within this frame of reference, workers are more exposed to ne…	Isolation; Mental overload; Online female teachers; Seidman's phenomenological interviewing; Teaching university; Welfare organizations		Article	Final	All Open Access; Gold Open Access; Green Accepted Open Access; Green Open Access	Scopus	2-s2.0-85090406235
Hartemo, M.; Suutari, M.	Hartemo, Mari (57190440929); Suutari, Mika (57218700405)	57190440929; 57218700405	Utilizing digital tools to enable participation and promote respect	2020	Communications in Computer and Information Science	1270 CCIS			99	111	0	1	10.1007/978-3-030-57847-3_7	https://www.scopus.com/inward/record.uri?eid=2-s2.0-85090096670&doi=10.1007%2F978-3-030-57847-3_7&partnerID=40&md5=b9071c19913c912b0cc1fc7723de8b4b	We study the terms respect, employee empowerment, participative leadership and management, and technostress by exploring the literature and previous research. We categorize the current tools of a Finnish higher education institution used for participative leadership in the IAP2 framework of public participation. Based on the categorization we analyze the current situation and create a future visi…	Digital participation; Employee empowerment; Higher education; Participative leadership; Respect; Technostress	Computer science; Computers; Current situation; Digital tools; Employee empowerment; Finnish; Future visions; Higher education institutions; Public participation; Technostress; Digital devices	Conference paper	Final		Scopus	2-s2.0-85090096670
			17th International Conference on Engineering Psychology and Cognitive Ergonomics, EPCE 2020, held as part of the 22nd International Conference on Human-Computer Interaction, HCII 2020	2020	Lecture Notes in Computer Science	12186 LNAI					774	0		https://www.scopus.com/inward/record.uri?eid=2-s2.0-85088807155&partnerID=40&md5=63ff2528a7302a524e87ffeeb8b36a3a	The proceedings contain 60 papers. The special focus in this conference is on Engineering Psychology and Cognitive Ergonomics. The topics include: Assessment of mental workload using physiological measures with random forests in maritime teamwork; the effect of time pressure and task difficulty on human search; Human energy in organizations: Theoretical foundations and IT-based assessment; comput…			Conference review	Final		Scopus	2-s2.0-85088807155
			14th International Conference on Augmented Cognition, AC 2020, held as part of the 22nd International Conference on Human-Computer Interaction, HCII 2020	2020	Lecture Notes in Computer Science	12197 LNAI					478	0		https://www.scopus.com/inward/record.uri?eid=2-s2.0-85088791340&partnerID=40&md5=829e738e5b3a017381d88f254646252a	The proceedings contain 32 papers. The special focus in this conference is on Augmented Cognition. The topics include: Increasing engagement in a cyber-awareness training game; acceptability and normative considerations in research on autism spectrum disorders and virtual reality; feedback control for optimizing human wellness; the case for cognitive-affective architectures as affective user mode…			Conference review	Final		Scopus	2-s2.0-85088791340
Barnes, B.W.; Minas, R.K.	Barnes, Bruce W. (57218310979); Minas, Randall K. (23100376200)	57218310979; 23100376200	Tracking technostress: A task interruption of data entry study	2020	Lecture Notes in Computer Science	12197 LNAI			291	303	0	1	10.1007/978-3-030-50439-7_20	https://www.scopus.com/inward/record.uri?eid=2-s2.0-85088744999&doi=10.1007%2F978-3-030-50439-7_20&partnerID=40&md5=76ec97657bac05768045813ea5388845	The prevalence of information systems and the resulting increase in continuous notifications have blurred the lines of work and leisure, resulting in increased stress. These changes in the work environment have had detrimental effects on workers ability to sustain attention and remain productive. Despite academic interest in both IT-mediated interruptions and technostress, there has been little r…	Eye tracking; Interruptions; NeuroIS; Technostress	Behavioral research; Human computer interaction; Students; Cognitive resources; Moderating effect; Pupillary dilation; Task performance; Technostress; Undergraduate students; Work environments; Eye tracking	Conference paper	Final		Scopus	2-s2.0-85088744999
Castillo, J.M.; Galy, E.; Thérouanne, P.	Castillo, José Manuel (57218311292); Galy, Edith Marie (24467855900); Thérouanne, Pierre (6506682871)	57218311292; 24467855900; 6506682871	Mental workload and technostress at work. Which perspectives and theoretical frameworks can help us understand both phenomena together?	2020	Lecture Notes in Computer Science	12186 LNAI			14	30	0	6	10.1007/978-3-030-49044-7_2	https://www.scopus.com/inward/record.uri?eid=2-s2.0-85088742875&doi=10.1007%2F978-3-030-49044-7_2&partnerID=40&md5=2bb3300769fd18c4b883d14cf523edf4	This paper is a literature review attempting to summarize the different theories and models that can deal with the phenomena of technostress and mental workload generated by the use of digital technologies in the work context. Theories including the task-technology fit model, the person-technology fit or the socio-technical perspectives such as the process of appropriation of technology, will fos…	Digital technologies; Human factors; Mental workload; Socio technical systems; Technostress	Ergonomics; Physiology; Digital technologies; Literature reviews; Mental workload; Socio-technical perspective; Task-technology fit models; Technostress; Theoretical framework; Human computer interaction	Conference paper	Final		Scopus	2-s2.0-85088742875
Nisafani, A.S.; Kiely, G.; Mahony, C.	Nisafani, Amna Shifia (52364483400); Kiely, Gaye (37861540400); Mahony, Carolanne (55962210300)	52364483400; 37861540400; 55962210300	Workers’ technostress: a review of its causes, strains, inhibitors, and impacts	2020	Journal of Decision Systems	29	sup1		243	258	0	104	10.1080/12460125.2020.1796286	https://www.scopus.com/inward/record.uri?eid=2-s2.0-85088573907&doi=10.1080%2F12460125.2020.1796286&partnerID=40&md5=8062a3055d90668c4064c511cb61db5a	Workers’ technostress is inevitable with the current omnipresent digital technologies in organisations. While there are numerous empirical studies of work-related technostress, we need a holistic conceptual model that summarises those studies’ findings. Thus, this study aims to build a conceptual model to explain workers' technostress. We gather work-related technostress literature from EBSCO, We…	literature review; strains; Technostress; technostress causes; technostress impacts; technostress inhibitors	, inhibitor; Conceptual model; Digital technologies; Empirical studies; Situational factors; Web of Science; Work-related; Working space	Article	Final		Scopus	2-s2.0-85088573907
Silva, I.T.; Rodrigues, L.F.; Sampayo, M.M.	Silva, Inês T. (57218228210); Rodrigues, Luís Filipe (7202075683); Sampayo, Marta M. (57218219855)	57218228210; 7202075683; 57218219855	The bad and the ugly: A systematic review of technology's negative impacts' mentions in literature from 2005 to 2020	2020	International Conference on Higher Education Advances	2020-June			819	829	0	1	10.4995/HEAd20.2020.11152	https://www.scopus.com/inward/record.uri?eid=2-s2.0-85088359348&doi=10.4995%2FHEAd20.2020.11152&partnerID=40&md5=fe60dace5a6acce5e851d30c3e79712c	In an era of ubiquitous presence of several formats of technology throughout all areas of human interaction, it seems pertinent to assess the complete spectrum of possible impacts such technologies may have: not just the good, but the bad and the ugly too. Scientific research has been substantial on its efforts to map technology's benefits from which humans may profit on a myriad of activities. T…	Dark side of technology; Negative impacts; Systematic study; Technology; Technostress		Conference paper	Final	All Open Access; Gold Open Access; Green Accepted Open Access; Green Open Access	Scopus	2-s2.0-85088359348
Okolo, D.; Kamarudin, S.; Ahmad, U.N.U.	Okolo, Deborah (57211357334); Kamarudin, Suzilawati Bt (55255491700); Ahmad, Ungku Norulkamar (55468795200)	57211357334; 55255491700; 55468795200	The relationship between technostress creators and counterproductive work behavior: A cross-sectional study of Nigerian Banks	2020	Organizational Cultures	20	1		23	36	0	2	10.18848/2327-8013/CGP/v20i01/23-36	https://www.scopus.com/inward/record.uri?eid=2-s2.0-85087828115&doi=10.18848%2F2327-8013%2FCGP%2Fv20i01%2F23-36&partnerID=40&md5=ae56639a6433e26726f4028876db811c	The use of technologies by organizations has brought about increased multitasking, increased workload, work-family conflict, and has created a knowledge gap. Organizational researchers have argued that the use of technologies can result in technostress. Previous research on technostress has shown that technostress affects job satisfaction, productivity, performance, and commitment. However, the r…	Counterproductive Work Behavior; Techno-complexity; Techno-invasion; Techno-overload; Technostress		Article	Final		Scopus	2-s2.0-85087828115
Dragano, N.; Lunau, T.	Dragano, Nico (13411221500); Lunau, Thorsten (54416043100)	13411221500; 54416043100	Technostress at work and mental health: concepts and research results	2020	Current Opinion in Psychiatry	33	4		407	413	0	169	10.1097/YCO.0000000000000613	https://www.scopus.com/inward/record.uri?eid=2-s2.0-85085586336&doi=10.1097%2FYCO.0000000000000613&partnerID=40&md5=79e7d833005ad0a321764fd9a4585ee0	Purpose of review The ongoing digitalization has profound consequences for work in modern economies. It is, therefore, important to investigate if digital technologies increase stress at work (i.e. 'technostress') and lead to impaired mental health. This article describes the concept of technostress and discusses possible risks and opportunities of digital technologies at work and their effect on…	burnout; depression; digitalization; information systems; work stress	employment; etiology; human; job stress; mental health; Digital Technology; Employment; Humans; Mental Health; Occupational Stress	Review	Final	All Open Access; Hybrid Gold Open Access	Scopus	2-s2.0-85085586336
Corradini, I.	Corradini, Isabella (57191375179)	57191375179	Security: Human Nature and Behaviour	2020	Studies in Systems, Decision and Control	284			23	47	0	8	10.1007/978-3-030-43999-6_2	https://www.scopus.com/inward/record.uri?eid=2-s2.0-85085170163&doi=10.1007%2F978-3-030-43999-6_2&partnerID=40&md5=90c61767e838518ed9968db0917fc860	The human factor has always been considered the weakest link in the security chain. In this chapter we use a social psychology approach to discuss people’s behaviour in relation to cybersecurity, by considering human errors, personality traits, the relationship between attitude and behaviour and the influence of social and situational factors. Human error has been widely studied in literature, es…			Book chapter	Final		Scopus	2-s2.0-85085170163
Wu, J.; Wang, N.; Mei, W.; Liu, L.	Wu, Jinnan (56013043700); Wang, Nannan (57215606727); Mei, Wenjuan (57201619242); Liu, Lin (55715596400)	56013043700; 57215606727; 57201619242; 55715596400	Technology-induced job anxiety during non-work time: Examining conditional effect of techno-invasion on job anxiety	2020	International Journal of Networking and Virtual Organisations	22	2		162	182	0	15	10.1504/IJNVO.2020.105520	https://www.scopus.com/inward/record.uri?eid=2-s2.0-85081337873&doi=10.1504%2FIJNVO.2020.105520&partnerID=40&md5=c781a60806bcd5ce81adb93ff783c062	Although work-related use of information and communication technologies (ICTs) during non-work time leads to techno-invasion, little is known whether employee techno-invasion causes job anxiety. Also, it remains unclear 'when' techno-invasion is particularly or less correlated to job anxiety. Based on the stress, appraisal and coping theory and the theory of conservation of resources, we examined…	China; Computer self-efficacy; Conservation of resources; CORs; CSE; Job anxiety; Moderating effect; Perceived organisational support; POS; Techno-invasion; Technostress; Transactional stress theory; Work-life balance	Conservation; Information use; Personnel; Polonium; China; Computer self-efficacy; Conservation of resources; CORs; Job anxiety; Moderating effect; Organisational; Stress theory; Techno-invasion; Technostress; Work-life balance; Natural resources management	Article	Final		Scopus	2-s2.0-85081337873
Kalischko, T.; Fischer, T.; Riedl, R.	Kalischko, Thomas (57213602173); Fischer, Thomas (56942920900); Riedl, Reńe (23668763100)	57213602173; 56942920900; 23668763100	Techno-unreliability: A pilot study in the field	2020	Lecture Notes in Information Systems and Organisation	32			137	145	0	8	10.1007/978-3-030-28144-1_15	https://www.scopus.com/inward/record.uri?eid=2-s2.0-85077860719&doi=10.1007%2F978-3-030-28144-1_15&partnerID=40&md5=e54350a19356cec941355c630d737196	We report on a pilot study, with the aim of investigating techno-unreliability in the field. Over the course of three days, we collected physiological data (heart rate) from four participants, which experienced manipulations that rendered a variety of work-related systems unusable. Although we found that it is feasible to also investigate technostress in this way in the field, more data is needed…	Field experiment; Heart rate; Technostress; Unreliability		Conference paper	Final		Scopus	2-s2.0-85077860719
Tarafdar, M.; Maier, C.; Laumer, S.; Weitzel, T.	Tarafdar, Monideepa (6506322578); Maier, Christian (35366765400); Laumer, Sven (24484821200); Weitzel, Tim (6701616351)	6506322578; 35366765400; 24484821200; 6701616351	Explaining the link between technostress and technology addiction for social networking sites: A study of distraction as a coping behavior	2020	Information Systems Journal	30	1		96	124	0	260	10.1111/isj.12253	https://www.scopus.com/inward/record.uri?eid=2-s2.0-85071236089&doi=10.1111%2Fisj.12253&partnerID=40&md5=b10625c10c6d1cee6ed0fe16c9423063	This paper investigates under what conditions stress from the use of SNS is linked to addiction to the use of the same SNS. Integrating three theoretical strands—the concept of feature-rich Information Technology (IT), the theory of technology frames, and distraction as a coping behaviour—we theorize two types of coping behaviours in response to stressors experienced from the use of SNS. These ar…	Coping; distraction; social networking sites; technology addiction; technology frames; technostress	Social sciences computing; Coping; distraction; Social networking sites; Technology addictions; Technology frame; Technostress; Social networking (online)	Article	Final		Scopus	2-s2.0-85071236089

## Sheet: 2021
Authors	Author full names	Author(s) ID	Title	Year	Source title	Volume	Issue	Art. No.	Page start	Page end	Page count	Cited by	DOI	Link	Abstract	Author Keywords	Index Keywords	Document Type	Publication Stage	Open Access	Source	EID
Olech, M.; Jurek, P.; Brycz, H.	Olech, Michal (57204020977); Jurek, Paweł (56946652400); Brycz, Hanna (25932671300)	57204020977; 56946652400; 25932671300	PERCEIVED TECHNOSTRESS WHILE LEARNING A NEW MOBILE TECHNOLOGY: DO INDIVIDUAL DIFFERENCES AND THE WAY TECHNOLOGY IS PRESENTED MATTER?	2021	Human Technology	17	3		197	212	0	13	10.14254/1795-6889.2021.17-3.2	https://www.scopus.com/inward/record.uri?eid=2-s2.0-85128372664&doi=10.14254%2F1795-6889.2021.17-3.2&partnerID=40&md5=32d2ebe3f3d27a62683252e939c1ef66	A growing body of research demonstrates that using technology can – despite the obvious benefits – be associated with stress. The aim of this study was to explore how perceived technostress while learning a new pro-healthy technology may be grounded in dispositional anxiety, attitudes towards ICT (Information and Communication Technologies), and the way technology is presented. Verifying the hypo…	attitudes towards ICT; dispositional anxiety; mobile technology; technostress		Article	Final	All Open Access; Gold Open Access	Scopus	2-s2.0-85128372664
Ülbeği, I.D.	Ülbeği, İlksun Didem (57219206992)	57219206992	Digitalization and stress: Further validation of the technostress scale	2021					41	55	0	0		https://www.scopus.com/inward/record.uri?eid=2-s2.0-85146554100&partnerID=40&md5=13b8a1d8e1ff874fa150fafb78540912	[No abstract available]			Book chapter	Final		Scopus	2-s2.0-85146554100
Ali, A.; Jan, S.; Iqbal, P.M.	Ali, Asifa (56443179100); Jan, Sumaira (56769042800); Iqbal, Peerzada Mohammad (59902757000)	56443179100; 56769042800; 59902757000	ABIBLIOMETRICANALYSIS ON TECHNOSTRESS: AN EMERGING DISCIPLINE	2021	Journal of Indian Library Association	57	4		37	48	0	1		https://www.scopus.com/inward/record.uri?eid=2-s2.0-105005460446&partnerID=40&md5=3f12c034ff2d554482091f0413f71f43	The present research work is the Bibliometric analysis aiming to explore the global research trends on “Technostress” covering a period of 30 years (from 1989 to 2018) based on the data collected from the “Web of Science” which is one of the largest indexing and abstracting source. Accordingly, the data was harvested by entering a search keyword “Technostress” and limiting the time span from the …	Bibliometrics; Research Output; Research Productivity; Technostress; Web of Science		Article	Final		Scopus	2-s2.0-105005460446
Lucena, J.C.-R.; Carvalho, C.; Santos-Costa, P.; Mónico, L.; Parreira, P.	Lucena, Joana Côrte Real (57377729800); Carvalho, Carla Maria Santos (56273736900); Santos-Costa, Paulo Jorge Dos (58256625900); Mónico, Lisete (56222153600); Parreira, Pedro Miguel Santos Dinis (55860970800)	57377729800; 56273736900; 58256625900; 56222153600; 55860970800	Nurses' strategies to prevent and/or decrease work-related technostress: A scoping review	2021	CIN - Computers Informatics Nursing	39	12		916	920	0	13	10.1097/CIN.0000000000000771	https://www.scopus.com/inward/record.uri?eid=2-s2.0-85121473177&doi=10.1097%2FCIN.0000000000000771&partnerID=40&md5=f6cb451c4a1af64d9c5101883d0fb202	Although there is evidence of the impact of technostress on nurses' physical and psychological well-being, there is no clear understanding of what strategies are used by nurses to prevent/decrease work-related technostress. Thus, we aim to map existing literature that describe the strategies used by nurses to prevent or decrease work-related technostress. This review followed the methodology prop…	Nurses; Occupational stress; Review; Strategies; Technology	human; nurse; Humans; Nurses	Review	Final		Scopus	2-s2.0-85121473177
Cahapay, M.B.; Bangoc, N.F.	Cahapay, Michael B. (57216992755); Bangoc, Nathaniel F. (58174789000)	57216992755; 58174789000	Technostress, Work Performance, Job Satisfaction, and Career Commitment of Teachers amid COVID-19 Crisis in the Philippines; Estrés tecnológico, desempeño laboral, satisfacción laboral y compromiso profesional de los maestros en medio de la crisis de COVID-19 en Filipinas	2021	International Journal of Educational Research and Innovation	2021	16		260	275	0	15	10.46661/ijeri.6145	https://www.scopus.com/inward/record.uri?eid=2-s2.0-85132773714&doi=10.46661%2Fijeri.6145&partnerID=40&md5=eedccde25a1a06ad796384c9d651f4ca	The perception of technostress in education constantly increasing to unprecedented levels is not new. However, in novel situations like the global COVID-19 crisis, technostress and its influence on important teaching facets deserve a revisit. This paper focuses on the association of technostress on the sample characteristics and organizational performance variables of the teachers in the context …	distance education; Educational technology; pandemic; Philippines; psychological effect; teachers		Article	Final	All Open Access; Gold Open Access	Scopus	2-s2.0-85132773714
Ibrahim, A.M.; Osman, M.N.; Gusau, A.L.; Vi, P.T.	Ibrahim, Adamkolo Mohammed (57190752549); Osman, Mohd Nizam (59808595800); Gusau, Ahmed Lawal (57203159295); Vi, Phuong Thi (57423074600)	57190752549; 59808595800; 57203159295; 57423074600	Correlation of Technostress Creators with Employees’ Work-Life Balance in the Context of Journalists’ Use of Information and Communication Technology at Work: Moderating Role of Self-Efficacy	2021	International Journal of Media and Information Literacy	6	2		338	353	0	4	10.13187/ijmil.2021.2.338	https://www.scopus.com/inward/record.uri?eid=2-s2.0-85123297915&doi=10.13187%2Fijmil.2021.2.338&partnerID=40&md5=bc863506d3c4448709db2e6085ba92b6	Technical pressures otherwise known as “technostress” because of the use of work-related information and communication technology (ICT) are increasingly causing stressful experience to journalists in the newsroom. Existing research has shown that journalists’ attitudes and performance are adversely affected by technostress creators, and not much is understood about their effects on non-working li…	Advanced technologies; Employees; ICT use at newsroom; Job self-efficacy; Journalists; Self-efficacy; Technostress creators; Work-life balance		Article	Final	All Open Access; Bronze Open Access	Scopus	2-s2.0-85123297915
Essel, H.B.; Vlachopoulos, D.; Tachie-Menson, A.; Johnson, E.E.; Ebeheakey, A.K.	Essel, Harry Barton (57205214777); Vlachopoulos, Dimitrios (54929841700); Tachie-Menson, Akosua (57211155374); Johnson, Esi Eduafua (57373134900); Ebeheakey, Alice Korkor (57373679000)	57205214777; 54929841700; 57211155374; 57373134900; 57373679000	Technology-induced stress, sociodemographic factors, and association with academic achievement and productivity in ghanaian higher education during the covid-19 pandemic	2021	Information (Switzerland)	12	12	497			0	33	10.3390/info12120497	https://www.scopus.com/inward/record.uri?eid=2-s2.0-85121272164&doi=10.3390%2Finfo12120497&partnerID=40&md5=b1194f6ec8ee3b5801c067b47a68f52e	The COVID-19 pandemic affected many nations around the globe, including Ghana, in the first quarter of 2020. To avoid the spread of the virus, the Ghanaian government ordered universities to close, although most of them had only just begun the academic year. The adoption of Emergency Remote Teaching (ERT) had adverse effects, such as technostress, notwithstanding its advantages for both students …	Academic achievement; Digital literacy; Emergency remote teaching; Ghanaian higher education; Technology dependence; Technology enhanced learning; Technostress	E-learning; Education computing; Engineering education; Factor analysis; Productivity; Viruses; Academic achievements; Academic productivity; Digital literacies; Emergency remote teaching; Ghanaian high education; High educations; Remote teaching; Technology dependences; Technology enhanced learning; Technostress; Students	Article	Final	All Open Access; Gold Open Access; Green Accepted Open Access; Green Open Access	Scopus	2-s2.0-85121272164
Marino, L.; Capone, V.	Marino, Leda (57222626668); Capone, Vincenza (55778145652)	57222626668; 55778145652	Smart working and well-being before and during the covid-19 pandemic: A scoping review	2021	European Journal of Investigation in Health, Psychology and Education	11	4		1516	1536	0	51	10.3390/ejihpe11040108	https://www.scopus.com/inward/record.uri?eid=2-s2.0-85120179806&doi=10.3390%2Fejihpe11040108&partnerID=40&md5=1bd253de45117a57a7d63c8c3f4f66a6	The purpose of this scoping review focused on the relationship between smart working, a conception of job centered on the flexibility and autonomy of the worker, and well-being/illness in an organizational context before and during COVID-19. The literature review, conducted using the PRISMA (Preferred Reporting Items for Systematic Review and Meta-Analysis for qualitative synthesis) method for qu…	Scoping review; Smart working; Technostress; Well-being; Work engagement		Review	Final	All Open Access; Gold Open Access; Green Accepted Open Access; Green Open Access	Scopus	2-s2.0-85120179806
Wang, X.; Li, Z.; Ouyang, Z.; Xu, Y.	Wang, Xinghua (57201254861); Li, Zhenyu (57352508400); Ouyang, Zhangdong (26667998900); Xu, Yanping (57352352400)	57201254861; 57352508400; 26667998900; 57352352400	The achilles heel of technology: How does technostress affect university students’ wellbeing and technology-enhanced learning	2021	International Journal of Environmental Research and Public Health	18	23	12322			0	31	10.3390/ijerph182312322	https://www.scopus.com/inward/record.uri?eid=2-s2.0-85119870937&doi=10.3390%2Fijerph182312322&partnerID=40&md5=aa6432a578393c9ce2eb7b6c5c917b2e	This study investigated the effect of technostress on university students’ wellbeing and technology-enhanced learning (TEL) through the stressor-strain-outcome model. Interviews were first used to contextualize and inform the development of the survey instrument. Then, survey data from 796 participants were collected and analyzed using partial least squares structural equation modeling. The findi…	Stressor-strain-outcome model; Technology-enhanced learning; Technostress creators; Technostress inhibitors; Wellbeing	learning; least squares method; numerical model; quality of life; student; technology adoption; university sector; adult; article; autoregulation; controlled study; female; gender; human; interview; major clinical study; male; natural science; partial least squares regression; sociology; structural equation modeling; student burnout; tertiary education; uncertainty; university student; wellbeing;…	Article	Final	All Open Access; Gold Open Access; Green Final Open Access; Green Open Access	Scopus	2-s2.0-85119870937
Chou, H.-L.; Chou, C.	Chou, Hui Lien (57020773000); Chou, Chien (54679325800)	57020773000; 54679325800	A multigroup analysis of factors underlying teachers’ technostress and their continuance intention toward online teaching	2021	Computers and Education	175		104335			0	93	10.1016/j.compedu.2021.104335	https://www.scopus.com/inward/record.uri?eid=2-s2.0-85114922504&doi=10.1016%2Fj.compedu.2021.104335&partnerID=40&md5=e4083a5e9c538b5988e25e967d0a6931	Online teaching has been implemented in response to the COVID-19 pandemic. Nonetheless, teaching online consumes considerable time and adds pressure to teachers' daily lives. Teachers have to not only acquire technical skills but also provide engaging instruction online. Meanwhile, privacy breaches occasionally occur in online teaching. The objective of the current study is to analyze the factors…	Distance education and online learning; Elementary education; Pedagogical issues; Postsecondary education; Secondary education	E-learning; Continuance intentions; Distance education and online learning; Elementary education; Online learning; Online teaching; Pedagogical issues; Postsecondary education; Secondary education; Teachers'; Technostress; Surveys	Article	Final	All Open Access; Green Accepted Open Access; Green Open Access	Scopus	2-s2.0-85114922504
Yener, S.; Arslan, A.; Kılınç, S.	Yener, Serdar (57204352353); Arslan, Aykut (55538887500); Kılınç, Sebahattin (57219407623)	57204352353; 55538887500; 57219407623	The moderating roles of technological self-efficacy and time management in the technostress and employee performance relationship through burnout	2021	Information Technology and People	34	7		1890	1919	0	108	10.1108/ITP-09-2019-0462	https://www.scopus.com/inward/record.uri?eid=2-s2.0-85092546868&doi=10.1108%2FITP-09-2019-0462&partnerID=40&md5=0c60a9e2c55b4c4dded7dbc2c085134c	Purpose: The ongoing dispute as to whether using technology extensively at work may cause harm continues to gain momentum. Thus, the need for more research on the harmful effect of using technology at work and on the indirect effects on work performance is needed. The call for additional moderators in technostress research is still ongoing. The research contributes to the abovementioned gaps in t…	Burnout; Employee performance; Technological self-efficacy; Technostress; Time management		Article	Final		Scopus	2-s2.0-85092546868
Chen, R.-F.; Hsiao, J.-L.	Chen, Rai Fu (7406316721); Hsiao, Juling (24492187200)	7406316721; 24492187200	Health professionals’ perspectives on electronic medical record infusion and individual performance: Model development and questionnaire survey study	2021	JMIR Medical Informatics	9	11	e32180			0	6	10.2196/32180	https://www.scopus.com/inward/record.uri?eid=2-s2.0-85120950207&doi=10.2196%2F32180&partnerID=40&md5=ddbe495fde3b14220b02c3fadd637d70	Background: Electronic medical records (EMRs) are integrated information sources generated by health care professionals (HCPs) from various health care information systems. EMRs play crucial roles in improving the quality of care and medical decision-making and in facilitating cross-hospital health information exchange. Although many hospitals have invested considerable resources and efforts to d…	Decision-making; EHR; Electronic health record; Electronic medical records; Health care professional; Health information exchange; Individual performance; Information system; Integration; IS infusion; Performance; Perspective; Questionnaire		Article	Final	All Open Access; Gold Open Access; Green Final Open Access; Green Open Access	Scopus	2-s2.0-85120950207
Golz, C.; Peter, K.A.; Müller, T.J.; Mutschler, J.; Zwakhalen, S.M.G.; Hahn, S.	Golz, Christoph (57222195353); Peter, Karin Anne (57194947101); Müller, Thomas Jörg (56383349000); Mutschler, Jochen (55930217200); Zwakhalen, Sandra M.G. (6507184874); Hahn, Sabine (24281045500)	57222195353; 57194947101; 56383349000; 55930217200; 6507184874; 24281045500	Technostress and digital competence among health professionals in swiss psychiatric hospitals: Cross-sectional study	2021	JMIR Mental Health	8	11	e31408			0	67	10.2196/31408	https://www.scopus.com/inward/record.uri?eid=2-s2.0-85119257442&doi=10.2196%2F31408&partnerID=40&md5=f01afbb39fd1a366be0f6750dc7e734f	Background: Psychiatric hospitals are becoming increasingly digitized because of the disruptive rise in technical possibilities. This digitization leads to new tasks and demands for health professionals, which can have an impact on technostress. It is unclear whether digital competence reduces technostress and how technostress affects health professionals’ mental and physical health. Objective: T…	Digital competence; Health professionals; Multiple regression; Psychiatry; Technostress	adult; Article; competence; controlled study; Copenhagen Psychosocial Questionnaire; cross-sectional study; digital technology; digitization; female; headache; health practitioner; health status; human; job satisfaction; male; mental hospital; mental stress; multiple linear regression analysis; nursing home; nursing staff; physician; professional burnout; psychologist; sleep quality; social worke…	Article	Final	All Open Access; Gold Open Access; Green Accepted Open Access; Green Open Access	Scopus	2-s2.0-85119257442
Solís García, P.S.; Lago-Urbano, R.L.; Real Castelao, S.R.	Solís García, Patricia (57192641050); Lago-Urbano, Rocío (57194439675); Real Castelao, Sara (57390379900)	57192641050; 57194439675; 57390379900	Consequences of COVID-19 confinement for teachers: Family-work interactions, technostress, and perceived organizational support	2021	International Journal of Environmental Research and Public Health	18	21	11259			0	33	10.3390/ijerph182111259	https://www.scopus.com/inward/record.uri?eid=2-s2.0-85117946770&doi=10.3390%2Fijerph182111259&partnerID=40&md5=91a6a7a976d2ace490713cda8a3503b6	The confinement experienced due to the COVID-19 pandemic has prompted a rethink of the teaching–learning process to which teachers have responded without planning and instead used their resources. This study aimed to analyze the relationships between work–family interactions, technostress, and perceived organizational support in teachers during the confinement period in Spain that began in March …	COVID-19 pandemic; Education; Perceived organizational support; Professional-private interplay; Psychosocial factors; Teachers; Technostress; Well-being	COVID-19; education; epidemic; information and communication technology; mental health; organization; perception; psychology; teaching; workplace; adult; anxiety; Article; coronavirus disease 2019; descriptive research; family interaction; fatigue; female; health care organization; home quarantine; human; male; psychological aspect; psychological well-being; public policy; sex difference; social …	Article	Final	All Open Access; Gold Open Access; Green Accepted Open Access; Green Final Open Access; Green Open Access	Scopus	2-s2.0-85117946770
Dragano, N.; Riedel-Heller, S.G.; Lunau, T.	Dragano, Nico (13411221500); Riedel-Heller, Steffi Gerlinde (35450387800); Lunau, Thorsten (54416043100)	13411221500; 35450387800; 54416043100	Do digital technologies at work impact mental health of employees?; Haben digitale Technologien bei der Arbeit Einfluss auf die psychische Gesundheit?	2021	Der Nervenarzt	92	11		1111	1120	0	7	10.1007/s00115-021-01192-z	https://www.scopus.com/inward/record.uri?eid=2-s2.0-85116222746&doi=10.1007%2Fs00115-021-01192-z&partnerID=40&md5=0305c25b445459fa613ce53ad7d0b059	Background: Traditional work stress research identified a large number of stressors; however, technology as a source of stress was not the focus of interest for long time. Objective: This article describes the concept of technostress and investigates the impact of digital technologies at work on mental health. Material and methods: Narrative review. Conceptualization of technostress, potential me…	Digitalization; Mental disorders; Mental health; Technostress; Work stress	digital technology; employee; human; job stress; mental health; occupational health; psychological well-being; Review; Digital Technology; Humans; Mental Health	Review	Final	All Open Access; Bronze Open Access; Green Final Open Access; Green Open Access	Scopus	2-s2.0-85116222746
Li, J.; Jiang, Y.	Li, Jia (57331057400); Jiang, Yuhong (56025795100)	57331057400; 56025795100	The Research Trend of Big Data in Education and the Impact of Teacher Psychology on Educational Development During COVID-19: A Systematic Review and Future Perspective	2021	Frontiers in Psychology	12		753388			0	19	10.3389/fpsyg.2021.753388	https://www.scopus.com/inward/record.uri?eid=2-s2.0-85118938599&doi=10.3389%2Ffpsyg.2021.753388&partnerID=40&md5=75554ee7f84e3e4fb43c2708e72d6b05	The COVID-19 outbreak, along with post-pandemic impact has prompted Internet Plus education to re-examine numerous facets of technology-oriented academic research, particularly Educational Big Data (EBD). However, the unexpected transition from face-to-face offline education to online lessons has urged teachers to introduce educational technology into teaching practice, which has had an overwhelm…	bibliometric study; data science applications; educational development; geographical diversity; research trend; teacher identity		Review	Final	All Open Access; Gold Open Access; Green Accepted Open Access; Green Open Access	Scopus	2-s2.0-85118938599
Varanasi, R.A.; Vashistha, A.; Kizilcec, R.F.; Dell, N.	Varanasi, Rama Adithya (57195545706); Vashistha, Aditya (36626584200); Kizilcec, René F. (55657281000); Dell, Nicola Lee (45560910100)	57195545706; 36626584200; 55657281000; 45560910100	Investigating Technostress among Teachers in Low-Income Indian Schools	2021	Proceedings of the ACM on Human-Computer Interaction	5	CSCW2	340			0	17	10.1145/3476081	https://www.scopus.com/inward/record.uri?eid=2-s2.0-85117959440&doi=10.1145%2F3476081&partnerID=40&md5=c8a37fa0d11cf732fd613a9083d1fe60	Smartphones play an increasingly large role in the professional lives of teachers in low-income contexts, creating an urgent need to better understand the role of technology-related stress (technostress) in teachers' smartphone use for work. We contribute a mixed methods study analyzing the impact of smartphone use on teachers' work lives in low-income Indian schools. Findings from 70 interviews …	education technology; HCI4D; ICT4D; surveillance; teachers; technostress	Engineering research; Education technology; HCI4D; ICT4D; Low incomes; Mixed method; Professional life; Role of technologies; Smart phones; Teachers'; Technostress; Smartphones	Article	Final		Scopus	2-s2.0-85117959440
Saleem, F.; Malik, M.I.; Qureshi, S.S.; Farid, M.F.; Qamar, S.	Saleem, Farida (23101057900); Malik, Muhammad Faisal (55992025700); Qureshi, Saiqa Saddiqa (57218650351); Farid, Muhammad Faisal (59105521100); Qamar, Sabeen (57189875059)	23101057900; 55992025700; 57218650351; 59105521100; 57189875059	Technostress and Employee Performance Nexus During COVID-19: Training and Creative Self-Efficacy as Moderators	2021	Frontiers in Psychology	12		595119			0	40	10.3389/fpsyg.2021.595119	https://www.scopus.com/inward/record.uri?eid=2-s2.0-85118297479&doi=10.3389%2Ffpsyg.2021.595119&partnerID=40&md5=d71836f005a2fb3e70f8be561dd592a4	Technostress, a stressor, has implications for employee’s psychological states; however, flexibility like work from home can have positive outcomes, especially for instructors who have to teach and ensure social distance during COVID-19. The present study examined the relationship of technostress and employee performance while taking training and creative self-efficacy as boundary conditions. A s…	COVID-19; creative self-efficacy; employee performance; social exchange theory; techno-stress; training; universities		Article	Final	All Open Access; Gold Open Access; Green Final Open Access; Green Open Access	Scopus	2-s2.0-85118297479
Wijayanti, D.M.; Riza, A.F.; Casmini; Musthofa	Wijayanti, Dwi Marlina (57223867554); Riza, Alex Fahrur (57216747312); Casmini (57210559669); Musthofa (57976757100)	57223867554; 57216747312; 57210559669; 57976757100	The Role of Religious Orientation and PsyCap in Mitigating Technostress	2021	Journal of Management, Spirituality and Religion	18	5		358	374	0	4	10.51327/WCUO5792	https://www.scopus.com/inward/record.uri?eid=2-s2.0-85142432483&doi=10.51327%2FWCUO5792&partnerID=40&md5=f89810b4a28bb717e7612e933c4723bd	The government's work from home policy because of COVID-19 Pandemic has had an impact on changing the learning system. This policy necessitates that students use technology to carry out learning activities. This causes the individual to experience difficulties. The digitization of learning activities has an impact on mental health problems such as technostress. Technostress refers to a modern ada…	psychological capital; Religious orientation; technostress		Article	Final		Scopus	2-s2.0-85142432483
Aziz, N.N.; Kader, M.A.R.A.; Ab Halim, R.	Aziz, Nurul Nadia Abd (57216462789); Kader, Mohd Aidil Riduan Awang (57191036230); Ab Halim, Roslilee (57194604794)	57216462789; 57191036230; 57194604794	The Impact of Technostress on Student Satisfaction and Performance Expectancy	2021	Asian Journal of University Education	17	4		538	552	0	19	10.24191/ajue.v17i4.16466	https://www.scopus.com/inward/record.uri?eid=2-s2.0-85121789409&doi=10.24191%2Fajue.v17i4.16466&partnerID=40&md5=3c2dd1c788f1681c8e54287596168a14	Technostress can be seen as a relevant factor that may affect student satisfaction and student performance. However, a lack of research has been carried out to analyse the simultaneous effect of the four technostress dimensions, namely techno-overload, techno-complexity, techno-insecurity, and techno-uncertainty on student satisfaction and performance expectancy. Performance expectancy is appropr…	Performance expectancy; Student satisfaction; Technostress; University students		Article	Final	All Open Access; Gold Open Access	Scopus	2-s2.0-85121789409
Karapetyan, R.V.; Lebedeva, E.V.; Titarenko, L.G.	Karapetyan, R. V. (56902476200); Lebedeva, Elena V. (57226623798); Titarenko, Larissa G. (6602770462)	56902476200; 57226623798; 6602770462	Technoagism and Technical Behavior of Elderly Citizens: Results of Russian and Belarusian Research	2021	Advances in Gerontology	11	4		391	397	0	0	10.1134/S2079057021040044	https://www.scopus.com/inward/record.uri?eid=2-s2.0-85120851883&doi=10.1134%2FS2079057021040044&partnerID=40&md5=fbde847acb34384c1106bbabe4bb983d	Abstract: The article is aimed at analyzing social effects of digitalization using the example of the elderly in a big city. Digitalization in this article is considered in two aspects: as introduction of digital technologies in everyday life (including in the context of the phenomenon “smart city”); and digital transformation of professional practices (constantly reproduced process of their digi…	digital competencies; digital transformation; discrimination and exclusion of the elderly in the labor sphere; elderly; “smart city”	aged; article; attention; digital technology; human; professional practice	Article	Final	All Open Access; Bronze Open Access; Green Accepted Open Access; Green Open Access	Scopus	2-s2.0-85120851883
Bonanomi, A.; Facchin, F.; Barello, S.; Villani, D.	Bonanomi, Andrea (56739070000); Facchin, Federica (36909788200); Barello, Serena (35274242500); Villani, Daniela (12806098100)	56739070000; 36909788200; 35274242500; 12806098100	Prevalence and health correlates of online fatigue: A cross-sectional study on the Italian academic community during the COVID-19 pandemic	2021	PLOS ONE	16	10 October	e0255181			0	41	10.1371/journal.pone.0255181	https://www.scopus.com/inward/record.uri?eid=2-s2.0-85117320545&doi=10.1371%2Fjournal.pone.0255181&partnerID=40&md5=a4e7d67e2e532ee67cfc453b92501d3e	Background During the COVID-19 pandemic, many people had to shift their social and work life online. A few researchers and journalists described a new form of fatigue associated with a massive use of technology, including videoconferencing platforms. In this study, this type of fatigue was referred to as Online Fatigue. A new tool (the Online Fatigue Scale) was developed, and its psychometric pro…		adult; aged; coronavirus disease 2019; cross-sectional study; e-learning; emotional well-being; fatigue; female; functional status assessment; health status; human; Italy; male; online fatigue; Online Fatigue Scale; pandemic; Perceived Stress Scale; PhD student; prevalence; psychological well-being; psychosomatic disorder; Review; school teacher; sex ratio; telecommuting; videoconferencing; work …	Review	Final	All Open Access; Gold Open Access; Green Accepted Open Access; Green Open Access	Scopus	2-s2.0-85117320545
Gabr, H.M.; Soliman, S.S.; Allam, H.K.; Raouf, S.Y.A.	Gabr, Hala Marawan (56500399200); Soliman, Shaimaa Sherif (57195629871); Allam, Heba Khodary (57212721438); Raouf, Shaimaa Yaihya Abdel (57223915156)	56500399200; 57195629871; 57212721438; 57223915156	Effects of remote virtual work environment during COVID-19 pandemic on technostress among Menoufia University Staff, Egypt: a cross-sectional study	2021	Environmental Science and Pollution Research	28	38		53746	53753	0	42	10.1007/s11356-021-14588-w	https://www.scopus.com/inward/record.uri?eid=2-s2.0-85106397185&doi=10.1007%2Fs11356-021-14588-w&partnerID=40&md5=4d7c1dab6e5264f2305d11da52b2cc64	Technostress during the COVID-19 pandemic has become more prevalent as a result of the global preventive measures applied to limit the spread of infection. These measures included remote working from home in both public and private organizations. The objective of this study is to study technostress and challenges of remote virtual work environment among university staff members at Menoufia Univer…	COVID-19; Egypt; Homeworking; Job stress; University staff members	concentration (composition); COVID-19; cross section; detection method; questionnaire survey; training; university sector; workplace; Egypt; adult; cross-sectional study; female; human; pandemic; university; Adult; Cross-Sectional Studies; Female; Humans; Pandemics; SARS-CoV-2; Universities; Workplace	Article	Final	All Open Access; Bronze Open Access; Green Accepted Open Access; Green Open Access	Scopus	2-s2.0-85106397185
Wickens, C.D.; Helton, W.S.; Hollands, J.G.; Banbury, S.	Wickens, Christopher Dow (7006097259); Helton, William S. (35310467700); Hollands, Justin G. (6603740066); Banbury, Simon P. (6602111970)	7006097259; 35310467700; 6603740066; 6602111970	Engineering psychology and human performance	2021					1	566	0	226	10.4324/9781003177616	https://www.scopus.com/inward/record.uri?eid=2-s2.0-85118383836&doi=10.4324%2F9781003177616&partnerID=40&md5=f07e578b746d96b8f0fd0d68e43f68b4	Forming connections between human performance and design, this new edition of Engineering Psychology and Human Performance examines human–machine interaction. The book is organized directly from a psychological perspective of human information processing, and chapters correspond to the flow of information as it is processed by a human being—from the senses, through the brain, to action—rather tha…			Book	Final		Scopus	2-s2.0-85118383836
Spagnoli, P.; Manuti, A.; Buono, C.; Ghislieri, C.	Spagnoli, Paola (36651857300); Manuti, Amelia (38862224500); Buono, Carmela (57203927090); Ghislieri, Chiara (25031508800)	36651857300; 38862224500; 57203927090; 25031508800	The good, the bad and the blend: The strategic role of the “middle leadership” in work-family/life dynamics during remote working	2021	Behavioral Sciences	11	8	112			0	22	10.3390/bs11080112	https://www.scopus.com/inward/record.uri?eid=2-s2.0-85114244257&doi=10.3390%2Fbs11080112&partnerID=40&md5=32e4ffcb00f66f28411f947ead3f6163	The ongoing epidemiological crisis has suddenly steered us towards a new futuristic work scenario in which most service sector employees work remotely, which could be a permanent reality for most service sector employees. This paper focuses on the strategic role that leadership could play in the radical change process that is taking place in work environments. Particular attention was paid to the…	Gender differences; Middle leadership; Remote work; Technostress; Work-life interface; Workaholism		Article	Final	All Open Access; Gold Open Access; Green Final Open Access; Green Open Access	Scopus	2-s2.0-85114244257
Murgu, C.	Murgu, Cal (57194850774)	57194850774	“A modern disease of adaptation…”?: Technostress and academic librarians working in digital scholarship at ARL institutions	2021	Journal of Academic Librarianship	47	5	102400			0	12	10.1016/j.acalib.2021.102400	https://www.scopus.com/inward/record.uri?eid=2-s2.0-85108062331&doi=10.1016%2Fj.acalib.2021.102400&partnerID=40&md5=5e2d2efd406c4a7fad0b3aa75d605881	Technostress, a phenomenon that describes stress related to increasing and more sophisticated use of technology in a workplace, has been studied extensively by organizational psychologists in a various workplaces, including academic libraries. Relatively little research has considered the impact of technology induced stress experienced by librarians working in specialized roles, such as digital s…	Digital scholarship; Interviews; Qualitative; Quantitative; Technostress		Article	Final		Scopus	2-s2.0-85108062331
Oksanen, A.; Oksa, R.; Savela, N.; Mantere, E.; Savolainen, I.; Kaakinen, M.	Oksanen, Atte (42161868700); Oksa, Reetta (57216251577); Savela, Nina (57202983585); Mantere, Eerik Soares (57211110157); Savolainen, Iina (57201279291); Kaakinen, Markus (56989109300)	42161868700; 57216251577; 57202983585; 57211110157; 57201279291; 56989109300	COVID-19 crisis and digital stressors at work: A longitudinal study on the Finnish working population	2021	Computers in Human Behavior	122		106853			0	105	10.1016/j.chb.2021.106853	https://www.scopus.com/inward/record.uri?eid=2-s2.0-85105560837&doi=10.1016%2Fj.chb.2021.106853&partnerID=40&md5=1e5f95f2c03ca3b7f4d5048e188e32f0	The global crisis caused by the outbreak of a novel coronavirus and the associated disease (COVID-19) has changed working conditions due to social-distancing policies. Many workers started to use new technologies at work, including social media applications. In this longitudinal study, we investigated the potential stress effects of social media communication (SMC) at work. Based on our integrati…	COVID-19; Disasters; Social media; Technology; Technostress; Work exhaustion	Regression analysis; COVID-19; Finnish; Longitudinal study; Media communications; Social media; Technology; Technostress; Work exhaustion; Workers'; Working population; Social networking (online)	Article	Final	All Open Access; Green Accepted Open Access; Green Open Access; Hybrid Gold Open Access	Scopus	2-s2.0-85105560837
Ma, J.; Ollier-Malaterre, A.; Lu, C.-Q.	Ma, Jichang (57209464949); Ollier-Malaterre, Ariane (35174965000); Lu, Changqin (8837759600)	57209464949; 35174965000; 8837759600	The impact of techno-stressors on work–life balance: The moderation of job self-efficacy and the mediation of emotional exhaustion	2021	Computers in Human Behavior	122		106811			0	84	10.1016/j.chb.2021.106811	https://www.scopus.com/inward/record.uri?eid=2-s2.0-85105544192&doi=10.1016%2Fj.chb.2021.106811&partnerID=40&md5=76ebcee5399ddac03200da9566dd24f9	Techno-stressors stemming from the use of information technology (IT) have become a major source of stress in the modern workplace. While research shows that techno-stressors negatively affect employees' work attitudes and performance, little is known about their effects on employees' non-work lives. This research investigates the impact of techno-stressors on work-life balance and examines job s…	Emotional exhaustion; Job self-efficacy; Techno-stressors; Technostress; Work-life balance	Behavioral research; Information use; Surveys; Effect on employees; Emotional exhaustion; Job self-efficacy; Non-work life; Self efficacy; Techno-stressor; Technostress; Work attitudes; Work performance; Work-life balance; Personnel	Article	Final		Scopus	2-s2.0-85105544192
Borle, P.; Reichel, K.; Niebuhr, F.; Voelter-Mahlknecht, S.	Borle, Prem (57219471157); Reichel, Kathrin (16246487500); Niebuhr, Fiona (57226751146); Voelter-Mahlknecht, Susanne F. (8653061800)	57219471157; 16246487500; 57226751146; 8653061800	How are techno-stressors associated with mental health and work outcomes? A systematic review of occupational exposure to information and communication technologies within the technostress model	2021	International Journal of Environmental Research and Public Health	18	16	8673			0	92	10.3390/ijerph18168673	https://www.scopus.com/inward/record.uri?eid=2-s2.0-85112541955&doi=10.3390%2Fijerph18168673&partnerID=40&md5=5661d5177da5ec17e9cbbf9a19aafe04	The technostress model has introduced different factors to consider when assessing how information and communication technologies impact individuals in different work settings. This systematic review gathers evidence regarding associations between occupational exposure to technos-tress and health or work outcomes. In addition, we highlight typical methodological constraints of the technostress mo…	Digitalisation; ICT demands; Knowledge workers; Methodology; Platform work; Sociotechnical systems; Workplace well-being	future prospect; information and communication technology; knowledge; literature review; mental health; occupational exposure; workplace; controlled study; eligibility criteria; external validity; human; human experiment; Medline; PsycINFO; review; Scopus; systematic review; Web of Science; wellbeing; work engagement; worker; health care delivery; information technology; interpersonal communicati…	Review	Final	All Open Access; Gold Open Access; Green Accepted Open Access; Green Open Access	Scopus	2-s2.0-85112541955
Álvarez-Risco, A.; Del-Aguila-Arcentales, S.; Yáñez, J.A.; Rosen, M.A.; Mejia, C.R.	Álvarez-Risco, Aldo (23033520400); Del-Aguila-Arcentales, Shyla (55801426300); Yáñez, Jaime A. (9940048200); Rosen, Marc A. (7401477722); Mejia, Christian R. (50462014500)	23033520400; 55801426300; 9940048200; 7401477722; 50462014500	Influence of technostress on academic performance of university medicine students in peru during the covid-19 pandemic	2021	Sustainability (Switzerland)	13	16	8949			0	65	10.3390/su13168949	https://www.scopus.com/inward/record.uri?eid=2-s2.0-85112420199&doi=10.3390%2Fsu13168949&partnerID=40&md5=8f029b05612a342f489a3efebbdb7464	The current study aims to validate and apply an instrument to assess the relationship between communication overload, social overload, technostress, exhaustion and academic performance. We performed a cross-sectional, analytical study of 2286 university medical students to assess the influence of technostress as a mediator of social media overload, communication overload and mental exhaustion and…	Academic performance; COVID-19; Pandemic; Peru; Social media overload; University students	academic performance; bootstrapping; COVID-19; medicine; student; university sector; Peru	Article	Final	All Open Access; Gold Open Access; Green Accepted Open Access; Green Open Access	Scopus	2-s2.0-85112420199
Sánchez-Macias, A.; Flores-Rueda, I.C.; Veytia-Bucheli, M.G.; Azuara-Pugliese, V.	Sánchez-Macias, Armando (57211271031); Flores-Rueda, Isabel Cristina (57226838859); Veytia-Bucheli, Maria Guadalupe (57206722434); Azuara-Pugliese, Virginia (57211274309)	57211271031; 57226838859; 57206722434; 57211274309	Techno-stress and addiction to information and communication technologies (ICT) in Mexican university students: instrument diagnosis and validation; Tecnoestrés y adicción a las tecnologías de la información y las comunicaciones (TIC) en universitarios mexicanos: diagnóstico y validación de instrumento	2021	Formacion Universitaria	14	4		123	132	0	12	10.4067/S0718-50062021000400123	https://www.scopus.com/inward/record.uri?eid=2-s2.0-85112856607&doi=10.4067%2FS0718-50062021000400123&partnerID=40&md5=66d380204c584a14119dea590ab40d87	The main objective of this study is to identify and characterize the acceptance degree, techno-stress level, and addiction level to information and communication technologies (ICT) of undergraduate students during their studies. This is a mixed-approach quantitative research study. The study's scope is correlational, explanatory, non-experimental, and transversal. The sampling is non-probabilisti…	adicción; college student; educación superior; estudiante universitario; higher education; ICT; technology addiction; technostress; tecnoestrés; tecnologías; TIC		Article	Final	All Open Access; Gold Open Access	Scopus	2-s2.0-85112856607
Torres, C.C.	Torres, Carla Cecilia (57226073860)	57226073860	Adaptation and Validation of Technostress Creators and Technostress Inhibitors Inventories in a Spanish-Speaking Latin American Country	2021	Technology in Society	66		101660			0	26	10.1016/j.techsoc.2021.101660	https://www.scopus.com/inward/record.uri?eid=2-s2.0-85110287850&doi=10.1016%2Fj.techsoc.2021.101660&partnerID=40&md5=ac07a8890c4f03222870ccc29f9d47cb	The use of information and communications technology (ICT) in organizations is a global phenomenon. Their benefits: providing companies with efficiency and productivity, are well-known. Even so, there is growing worry over the stress that workers experience due to technology—technostress—and its negative consequences for organizations and workers. Technostress has not been studied much in a Latin…	Cross-cultural adaptation; Psychometric properties; Technostress; Technostress Creators Inventory; Technostress Inhibitors Inventory	Information use; Cross-cultural adaptation; Information and Communication Technologies; Latin americans; Psychometric properties; Technostress; Technostress creator inventory; Technostress inhibitor inventory; Workers'; Personnel; adaptive management; information and communication technology; inventory; language; psychology; Latin America; Peru	Article	Final	All Open Access; Bronze Open Access; Green Accepted Open Access; Green Open Access	Scopus	2-s2.0-85110287850
Wang, X.; Wang, Z.; Wang, Q.; Chen, W.; Pi, Z.	Wang, Xinghua (57201254861); Wang, Zhuo (57217085550); Wang, Qiyun (24588226800); Chen, Wenli (35209603000); Pi, Zhongling (56704731200)	57201254861; 57217085550; 24588226800; 35209603000; 56704731200	Supporting digitally enhanced learning through measurement in higher education: Development and validation of a university students' digital competence scale	2021	Journal of Computer Assisted Learning	37	4		1063	1076	0	38	10.1111/jcal.12546	https://www.scopus.com/inward/record.uri?eid=2-s2.0-85104511174&doi=10.1111%2Fjcal.12546&partnerID=40&md5=ca3e0748efe1f918b3daf1ab5f3c8ac3	Digital competence is critical for university students to adapt to and benefit from digitally enhanced learning. Prior studies on its measurement mostly focus on educators and relied on factor analyses. However, there is a lack of valid and convenient tools to measure university students' digital competence. This study aimed to develop a digital competence scale for university students (DC-US) in…	digital competence; digitally enhanced learning; Rasch analyses; scale; university students		Article	Final		Scopus	2-s2.0-85104511174
Pflügner, K.; Maier, C.; Mattke, J.; Weitzel, T.	Pflügner, Katharina (57211330381); Maier, Christian (35366765400); Mattke, Jens (57200581177); Weitzel, Tim (6701616351)	57211330381; 35366765400; 57200581177; 6701616351	Personality Profiles that Put Users at Risk of Perceiving Technostress: A Qualitative Comparative Analysis with the Big Five Personality Traits	2021	Business and Information Systems Engineering	63	4		389	402	0	55	10.1007/s12599-020-00668-7	https://www.scopus.com/inward/record.uri?eid=2-s2.0-85089934864&doi=10.1007%2Fs12599-020-00668-7&partnerID=40&md5=26b17cf3e581cd5e458be8626edeeb3e	Some information systems research has considered that individual personality traits influence whether users feel stressed by information and communication technologies. Personality research suggests, however, that personality traits do not act individually, but interact interdependently to constitute a personality profile that guides individual perceptions and behavior. The study relies on the di…	Big Five personality traits; Configurations; Dark side of information systems; Differential exposure-reactivity model; Fuzzy set qualitative comparative analysis (fsQCA); Individual differences; Prevention; Technostress		Article	Final	All Open Access; Green Accepted Open Access; Green Open Access; Hybrid Gold Open Access	Scopus	2-s2.0-85089934864
Lee, Z.W.Y.; Chan, T.K.H.; Cheung, C.M.K.	Lee, Zach W.Y. (55071753900); Chan, Tommy K.H. (56202307300); Cheung, Christy M.K. (9434254900)	55071753900; 56202307300; 9434254900	Information Technology in Organisations and Societies: Multidisciplinary Perspectives from AI to Technostress	2021					1	208	0	0	10.1108/9781839098123	https://www.scopus.com/inward/record.uri?eid=2-s2.0-85151477018&doi=10.1108%2F9781839098123&partnerID=40&md5=4c6e4afa0d4ac440b93f48d037b4f645	Information Technology in Organisations and Societies: Multidisciplinary Perspectives from AI to Technostress consolidates studies on key issues and phenomena concerning the positive and negative aspects of IT use as well as prescribing future research avenues in related research. © 2021 Emerald Publishing Limited. All rights reserved.			Book	Final		Scopus	2-s2.0-85151477018
Stana, R.; Nicolajsen, H.W.	Stana, Raluca A. (57224820428); Nicolajsen, Hanne Westh (35183680700)	57224820428; 35183680700	Sociological mechanisms behind ICT-related technostress in the workplace	2021					85	110	0	4	10.1108/978-1-83753-236-020231004	https://www.scopus.com/inward/record.uri?eid=2-s2.0-85151397274&doi=10.1108%2F978-1-83753-236-020231004&partnerID=40&md5=9bb3c3b1f1ee072a9f580475d36bc9bf	In highly digitalised countries such as Denmark, statistics show that one out of four employees has experienced high levels of stress. However, despite ample research evidence on the presence of technostress, the knowledge on this phenomenon is not yet part of the material and guidelines from official authorities. Previous research on technostress provides quantitative psychological and neurophys…	Information and communication technology; Information systems research; Obligation; Qualitative study; Sociology; Technostress		Book chapter	Final		Scopus	2-s2.0-85151397274
Nasirpouri Shadbad, F.N.; Biros, D.	Nasirpouri Shadbad, Forough (57221121769); Biros, David P. (6701360436)	57221121769; 6701360436	Does technostress trigger insider threat? A conceptual model and mitigation solutions	2021					61	83	0	3	10.1108/978-1-83753-236-020231003	https://www.scopus.com/inward/record.uri?eid=2-s2.0-85147959961&doi=10.1108%2F978-1-83753-236-020231003&partnerID=40&md5=65ad9b6f70279bd27e88a7cac6eef764	Since the emergence of the Internet in the twentieth century and the rapid growth of different types of information technologies (IT), our lives, either personal or professional, have become digitised. Adoption and diffusion of IT enhance individuals and organisational performance, yet scholars discovered a dual nature of IT in which IT usage may have negative aspects too. First, the inability to…	Compliance behaviour; Counteraction strategies; Digitisation; Information security; Technostress; Workplace		Book chapter	Final		Scopus	2-s2.0-85147959961
Jeevananda, S.; Mehrolia, S.; Alagarsamy, S.	Jeevananda, S. (57189439578); Mehrolia, Sangeeta (57211335999); Alagarsamy, Subburaj (57212869038)	57189439578; 57211335999; 57212869038	The dark side of technology-enabled teaching: Impact of technostress on student performance	2021	International Journal of Mobile and Blended Learning	13	3		36	57	0	4	10.4018/IJMBL.2021070103	https://www.scopus.com/inward/record.uri?eid=2-s2.0-85108961848&doi=10.4018%2FIJMBL.2021070103&partnerID=40&md5=71363a604f410cc31caf55590780a3c6	This study validates an instrument used to measure technostress creators, technostress support mechanisms, and their negative impact on students' satisfaction and performance. A research model is developed based on the stimulus, organism, and response model to analyse the mediating effect of technostress creators and understand how technostress inhibitors influence students' satisfaction and thei…	Student performance; Technology-enabled teaching; Technostress; Technostress inhibitors	Education computing; Engineering education; Higher education; Higher education institutions; Mediating effect; Student performance; Student satisfaction; Students' satisfaction; Support mechanism; Technology-based education; Students	Article	Final	All Open Access; Hybrid Gold Open Access	Scopus	2-s2.0-85108961848
Virone, C.; Kremer, L.; Breil, B.	Virone, Cristina (57224207114); Kremer, Lisanne (57206721323); Breil, Bernhard (26321338500)	57224207114; 57206721323; 26321338500	Which factors of digitisation bias the work-related stress of healthcare employees? A systematic review	2021					916	920	0	11	10.3233/SHTI210312	https://www.scopus.com/inward/record.uri?eid=2-s2.0-85107238181&doi=10.3233%2FSHTI210312&partnerID=40&md5=9dd92a83de30ed485f074075e2a2829e	Background: Digitisation affects our working environment. It demands new cognitive and digital skills of healthcare employees. Technostress and burnout are more likely to occur due to the additional workload. Aim: Objective is the identification of determinants affecting work related technostress. Methodology: We carried out a systematic review according to the PRISMA statement. For the identific…	Computerization; Digitisation; Healthcare workers; Occupational stress; Technostress	burnout; health care delivery; health care personnel; human; job stress; workplace; Burnout, Professional; Delivery of Health Care; Health Personnel; Humans; Occupational Stress; Workplace	Book chapter	Final	All Open Access; Hybrid Gold Open Access	Scopus	2-s2.0-85107238181
Pillai, K.R.; Upadhyaya, P.; Prakash, A.V.; Ramaprasad, B.S.; Mukesh, H.V.; Pai, Y.	Pillai, Rajasekharan (57411431500); Upadhyaya, Pallavi (57193008919); Prakash, Ashish Viswanath (57218402234); Ramaprasad, Badrinarayan Srirangam (57212489399); Mukesh, H. V. (57203016327); Pai, Yogesh P. (57196005442)	57411431500; 57193008919; 57218402234; 57212489399; 57203016327; 57196005442	End-user satisfaction of technology-enabled assessment in higher education: A coping theory perspective	2021	Education and Information Technologies	26	4		3677	3698	0	21	10.1007/s10639-020-10401-2	https://www.scopus.com/inward/record.uri?eid=2-s2.0-85099565980&doi=10.1007%2Fs10639-020-10401-2&partnerID=40&md5=04e92b049a035297195f975058121cc9	The current study examines students’ coping process of a forced technological intervention in academic outcome assessment in a higher education setting. A mixed-method approach was used to study 246 post-graduate students’ post-usage behaviour of electronic tablet-PC exams and examined their end-user satisfaction. This is an empirical study grounded in the Coping Model of User Adaptation (CMUA). …	Coping strategy; End-user satisfaction; Technology in higher education; Technology-enabled assessment; Technostress		Article	Final	All Open Access; Hybrid Gold Open Access	Scopus	2-s2.0-85099565980
Pflügner, K.; Baumann, A.; Maier, C.	Pflügner, Katharina (57211330381); Baumann, Annalena (57226082688); Maier, Christian (35366765400)	57211330381; 57226082688; 35366765400	Managerial Technostress: A Qualitative Study on Causes and Consequences	2021					63	70	0	6	10.1145/3458026.3462157	https://www.scopus.com/inward/record.uri?eid=2-s2.0-85110322240&doi=10.1145%2F3458026.3462157&partnerID=40&md5=abea9aedbe1cf61543da513865652653	Technostress is widespread among employees in modern work life. While research has identified the causes and consequences of technostress for the general working population, insights into how managers perceive technostress, i.e. managerial technostress, remains scarce. However, these insights are relevant as there are indications that the causes and consequences of technostress for managers are d…	coping; dark side of IT use; interventions; job burnout; leadership; managers; technostress	Employment; Managers; Mitigation strategy; Qualitative interviews; Qualitative study; Short term; Technostress; Work life; Work-related; Working population; Human resource management	Conference paper	Final		Scopus	2-s2.0-85110322240
Bauwens, R.; Denissen, M.; van Beurden, J.; Coun, M.	Bauwens, Robin (57196098357); Denissen, Marith (57225110273); van Beurden, Jeske (57196413795); Coun, Martine J.H. (57044856800)	57196098357; 57225110273; 57196413795; 57044856800	Can Leaders Prevent Technology From Backfiring? Empowering Leadership as a Double-Edged Sword for Technostress in Care	2021	Frontiers in Psychology	12		702648			0	31	10.3389/fpsyg.2021.702648	https://www.scopus.com/inward/record.uri?eid=2-s2.0-85109182332&doi=10.3389%2Ffpsyg.2021.702648&partnerID=40&md5=1f889edd6489b703fc1bf05693c31f47	Purpose: Recent studies have called for more contextual studies of technostress and the role leaders can have in this experience. While technostress is an increasingly prevalent and severe phenomenon in care professions, limited studies have addressed its potential negative consequences for employee well-being and quality of care delivered in this sector or, more importantly, examined how the adv…	conservation of resources theory; emotional exhaustion; empowering leadership; quality of care delivered; techno-complexity; techno-invasion; techno-overload; technostress		Article	Final	All Open Access; Gold Open Access; Green Accepted Open Access; Green Open Access	Scopus	2-s2.0-85109182332
Okazaki, S.; Schuberth, F.; Tagashira, T.; Andrade, V.	Okazaki, Shintaro (7202222682); Schuberth, Florian (57190884819); Tagashira, Takumi (57188589271); Andrade, Victoria (57212404324)	7202222682; 57190884819; 57188589271; 57212404324	Sneaking the dark side of brand engagement into Instagram: The dual theory of passion	2021	Journal of Business Research	130			493	505	0	47	10.1016/j.jbusres.2019.11.028	https://www.scopus.com/inward/record.uri?eid=2-s2.0-85076628137&doi=10.1016%2Fj.jbusres.2019.11.028&partnerID=40&md5=19afe3fda31f3a09d68a480c616b35ca	The dual theory of passion indicates harmonious passion leads to obsessive passion. This study contemplates that brand engagement (harmonious passion) leads to compulsive behavior (obsessive passion) in two ways: compulsive social media use and compulsive buying. Echoing prior passion research, we posit that three personality traits associated with compulsive behaviors—vanity, narcissism, and mat…	Brand engagement; Compulsive behaviors; Materialism; Narcissism; Social media; Vanity		Article	Final	All Open Access; Gold Open Access; Green Accepted Open Access; Green Open Access	Scopus	2-s2.0-85076628137
Murphy, C.; Marcus-Quinn, A.; Hourigan, T.	Murphy, Caroline E. (56659636700); Marcus-Quinn, Ann (35179871900); Hourigan, Tríona (14017929700)	56659636700; 35179871900; 14017929700	Exploring the ripple effect of 'Always On' digital work culture in secondary education settings	2021					339	353	0	5	10.1007/978-3-030-67349-9_23	https://www.scopus.com/inward/record.uri?eid=2-s2.0-85125722302&doi=10.1007%2F978-3-030-67349-9_23&partnerID=40&md5=a0afed2fee59b45377d698feb9b0a232	The impact of technology within second-level education has been widely examined in regards to the effects it has on teaching and learning outcomes (Montrieux et al., PloS One, 10(12):e0144008, 2015; Marcus-Quinn et al. 2020). The extent to which this impact can be described as largely positive or negative is complex and nuanced. However, a relatively under-explored area regarding the proliferatio…	Education; Parents; Post-primary; Schools; Students; Teachers; Technology		Book chapter	Final		Scopus	2-s2.0-85125722302
Choqque-Cabrera, Y.Y.; Malaga-Villalba, M.J.; Talavera - Mendoza, F.M.	Choqque-Cabrera, Yudit Y. (57292725800); Malaga-Villalba, Mayra J. (57292960700); Talavera - Mendoza, Fabiola Mary (58393677700)	57292725800; 57292960700; 58393677700	Technostress in the Frequency of Use of ICT	2021	ACM International Conference Proceeding Series				93	99	0	2	10.1145/3468978.3468994	https://www.scopus.com/inward/record.uri?eid=2-s2.0-85116932958&doi=10.1145%2F3468978.3468994&partnerID=40&md5=369b644030b40dc92896ada6635d2118	The purpose of this study was to investigate how the uses of ICTs in these new virtual learning scenarios generate well-being, study-level impact or positive or negative behaviours. In this sense, the objective of this work was to describe the relationship between technostress behaviours and the frequency and extent of ICT use of secondary school students in two public educational institutions. T…	Behaviour; ICT; Technostress	E-learning; Behavior; Frequency of use; ICT; ICT use; Learning scenarios; School students; Secondary schools; Technostress; Virtual learning; Well being; Students	Conference paper	Final		Scopus	2-s2.0-85116932958
Kalischko, T.; Riedl, R.	Kalischko, Thomas (57213602173); Riedl, Reńe (23668763100)	57213602173; 23668763100	Electronic Performance Monitoring in the Digital Workplace: Conceptualization, Review of Effects and Moderators, and Future Research Opportunities	2021	Frontiers in Psychology	12		633031			0	44	10.3389/fpsyg.2021.633031	https://www.scopus.com/inward/record.uri?eid=2-s2.0-85107348501&doi=10.3389%2Ffpsyg.2021.633031&partnerID=40&md5=e58a5bf406b79095480edb160b752f0b	The rise of digital and interconnected technology within the workplace, including programs that facilitate monitoring and surveillance of employees is unstoppable. The COVID-19-induced lockdowns and the resulting increase in home office adoption even increased this trend. Apart from major benefits that may come along with such information and communication technologies (e.g., productivity increas…	computer monitoring; electronic performance monitoring; home office; human-media interaction; review; stress; technostress; workplace surveillance		Article	Final	All Open Access; Gold Open Access; Green Accepted Open Access; Green Open Access	Scopus	2-s2.0-85107348501
Estrada-Muñoz, C.; Vega-Muñoz, A.; Castillo, D.; Muller-Pérez, S.; Boada I Grau, J.	Estrada-Muñoz, Carla (57218214699); Vega-Muñoz, Alejandro (59665602600); Castillo, Dante (57198510988); Muller-Pérez, Sheyla (57223794773); Boada I Grau, Joan (37103507100)	57218214699; 59665602600; 57198510988; 57223794773; 37103507100	Technostress of chilean teachers in the context of the covid-19 pandemic and teleworking	2021	International Journal of Environmental Research and Public Health	18	10	5458			0	55	10.3390/ijerph18105458	https://www.scopus.com/inward/record.uri?eid=2-s2.0-85106144957&doi=10.3390%2Fijerph18105458&partnerID=40&md5=8a79f7cbace96913d2ea270159e5ebfb	This article shows the levels of technostress in primary and secondary education teachers in Chile, in the context of educational telework that Chile has adopted in connection with the health crisis by COVID-19. The information has been collected with the use of the RED-TIC scale, previously used in this country, whose validity and reliability of the instrument has been treated, for this case, wi…	Anxiety; Confirmatory factor analysis; Dark side; Education; Fatigue; Inefficacy; Information overload; Mental health; Skepticism; Technostress	Chile; epidemiology; female; human; pandemic; reproducibility; telecommuting; COVID-19; Female; Humans; Pandemics; Reproducibility of Results; SARS-CoV-2; Teleworking	Article	Final	All Open Access; Gold Open Access; Green Final Open Access; Green Open Access	Scopus	2-s2.0-85106144957
Ye, J.	Ye, Jiancheng (56422920800)	56422920800	The impact of electronic health record-integrated patient-generated health data on clinician burnout	2021	Journal of the American Medical Informatics Association	28	5		1051	1056	0	52	10.1093/jamia/ocab017	https://www.scopus.com/inward/record.uri?eid=2-s2.0-85105763375&doi=10.1093%2Fjamia%2Focab017&partnerID=40&md5=35ee742c2ccbaf7d8e5b78b47613470e	Patient-generated health data (PGHD), such as patient-reported outcomes and mobile health data, have been increasingly used to improve health care delivery and outcomes. Integrating PGHD into electronic health records (EHRs) further expands the capacities to monitor patients' health status without requiring office visits or hospitalizations. By reviewing and discussing PGHD with patients remotely…	clinician burnout; electronic health record; human-computer interaction; mobile health; patient-generated health data; patient-reported outcomes	adult; algorithm; article; artificial intelligence; burnout; decision support system; electronic health record; health care delivery; human; human computer interaction; patient-reported outcome; reimbursement; technostress; workflow; computer interface; etiology; medical record; system analysis; telemedicine; workload; Artificial Intelligence; Burnout, Professional; Electronic Health Records; Hum…	Article	Final	All Open Access; Green Accepted Open Access; Green Open Access	Scopus	2-s2.0-85105763375
Lee, Y.-K.	Lee, You-kyung (57216096517)	57216096517	Impacts of digital technostress and digital technology self-efficacy on fintech usage intention of Chinese gen Z consumers	2021	Sustainability (Switzerland)	13	9	5077			0	73	10.3390/su13095077	https://www.scopus.com/inward/record.uri?eid=2-s2.0-85105586441&doi=10.3390%2Fsu13095077&partnerID=40&md5=5187b06b643e58787a8125f3d13c704d	The role of digital technostress and self-efficacy in digital marketing research is seldom discussed and even more rarely examined among Gen Z consumers. This study investigates the relationships between four sub-dimensions of technostress (complexity, overload, invasion, and uncertainty), digital technology self-efficacy, and fintech usage intention. Data from a total of 266 Chinese Gen Z consum…	Chinese gen z consumers; Digital techno self-efficacy; Digital technostress; Fintech usage intention	complexity; digitization; marketing; multiple regression; perception; research work	Article	Final	All Open Access; Gold Open Access; Green Accepted Open Access; Green Open Access	Scopus	2-s2.0-85105586441
Li, L.; Wang, X.	Li, Lu (57211989186); Wang, Xinghua (57201254861)	57211989186; 57201254861	Technostress inhibitors and creators and their impacts on university teachers’ work performance in higher education	2021	Cognition, Technology and Work	23	2		315	330	0	165	10.1007/s10111-020-00625-0	https://www.scopus.com/inward/record.uri?eid=2-s2.0-85079733967&doi=10.1007%2Fs10111-020-00625-0&partnerID=40&md5=ca12e796f4d94a931e7371746b136703	This study investigated the relationships among specific technostress inhibitors (literacy facilitation, technical support provision, and involvement facilitation) and creators (techno-overload, techno-complexity, techno-insecurity, and techno-uncertainty) and their impacts on university teachers’ work performance in higher education. Data from 312 university teachers were analyzed through partia…	Creators; Higher education; Inhibitors; Technostress; University teachers; Work performance	Computer applications; Corrosion inhibitors; Human computer interaction; Creators; Higher education; Technostress; University teachers; Work performance; Least squares approximations	Article	Final		Scopus	2-s2.0-85079733967
Zito, M.; Ingusci, E.; Cortese, C.G.; Giancaspro, M.L.; Manuti, A.; Molino, M.; Signore, F.; Russo, V.	Zito, Margherita (55232287900); Ingusci, Emanuela (57197815766); Cortese, Claudio Giovanni (8247314800); Giancaspro, Maria Luisa (56500550200); Manuti, Amelia (38862224500); Molino, Monica (55232366000); Signore, Fulvio (57210146145); Russo, Vincenzo Carlo (58799466400)	55232287900; 57197815766; 8247314800; 56500550200; 38862224500; 55232366000; 57210146145; 58799466400	Does the end justify the means? The role of organizational communication among work‐from‐home employees during the covid‐19 pandemic	2021	International Journal of Environmental Research and Public Health	18	8	3933			0	59	10.3390/ijerph18083933	https://www.scopus.com/inward/record.uri?eid=2-s2.0-85103820761&doi=10.3390%2Fijerph18083933&partnerID=40&md5=1bff021aaa5ba77f556edecf20c5346f	During the first months of 2020, the world, and Italy at an early stage, went through the Covid‐19 emergency that had a great impact on individual and collective health, but also on working processes. The mandatory remote working and the constant use of technology for employees raised different implications related to technostress and psycho‐physical disorders. This study aimed to detect, in such…	COVID‐19; Organizational communication; Psycho‐physical disorders; Remote working; Self‐efficacy; Technostress	communication; COVID-19; crisis management; health impact; organization; psychology; working conditions; adult; Article; controlled study; coronavirus disease 2019; employee; female; human; interpersonal communication; male; mental stress; outcome assessment; pandemic; psychometry; psychosomatic disorder; self concept; structural equation modeling; technology; telecommuting; wellbeing; epidemiolo…	Article	Final	All Open Access; Gold Open Access; Green Accepted Open Access; Green Open Access	Scopus	2-s2.0-85103820761
González-López, Ó.R.; Buenadicha-Mateos, M.; Sánchez-Hernández, M.	González-López, Óscar R. (57200793581); Buenadicha-Mateos, Maria (57200798045); Sánchez-Hernández, M. Isabel (37116145300)	57200793581; 57200798045; 37116145300	Overwhelmed by technostress? Sensitive archetypes and effects in times of forced digitalization	2021	International Journal of Environmental Research and Public Health	18	8	4216			0	45	10.3390/ijerph18084216	https://www.scopus.com/inward/record.uri?eid=2-s2.0-85104119772&doi=10.3390%2Fijerph18084216&partnerID=40&md5=4791ad5dc4364464ceb9fc82c593f1c6	This paper explores technostress and its dimensions, assessing the relationship with possible negative effects in the individual, social and professional sphere. The study uses a self-reported approach of undergraduate students in Spain (n = 337), forced to follow their academic life by using technology comprehensively because of social distancing, as a public health action necessary to reduce th…	Archetypes; Digital economy; Social networks; Techno-anxiety; Technostress	academic performance; COVID-19; digitization; disease control; disease spread; health impact; health status; higher education; least squares method; public health; social behavior; social network; adult; Article; burnout; controlled study; coronavirus disease 2019; correlation coefficient; digitalization; female; human; major clinical study; male; motivation; partial least squares regression; phy…	Article	Final	All Open Access; Gold Open Access; Green Accepted Open Access; Green Open Access	Scopus	2-s2.0-85104119772
Salazar-Concha, C.; Ficapal-Cusí, P.; Boada I Grau, J.; Camacho, L.J.	Salazar-Concha, Cristian (57218376203); Ficapal-Cusí, Pilar (36682144500); Boada I Grau, Joan (37103507100); Camacho, Luis José (57210751288)	57218376203; 36682144500; 37103507100; 57210751288	Analyzing the evolution of technostress: A science mapping approach	2021	Heliyon	7	4	e06726			0	80	10.1016/j.heliyon.2021.e06726	https://www.scopus.com/inward/record.uri?eid=2-s2.0-85104082785&doi=10.1016%2Fj.heliyon.2021.e06726&partnerID=40&md5=8e41d15e2d05a87dc4a5e1ff7f294914	This paper analyzes the scientific map of technostress and the scientific production on this topic between 1982 and 2017, highlighting its structure, evolution, and trends in this field. A literature review based on bibliometric analysis of 246 records indexed in Scopus database was conducted. These publications were analyzed according to bibliometric indicators and through science maps with SciM…	Bibliometric analysis; Bibliometric indicators; Science mapping; SciMat; Technostress		Article	Final	All Open Access; Gold Open Access; Green Final Open Access; Green Open Access	Scopus	2-s2.0-85104082785
Nemțeanu, M.-S.; Dabija, D.-C.	Nemțeanu, Sefora Marcela (57221225018); Dabija, Dan Cristian (33567775800)	57221225018; 33567775800	The influence of internal marketing and job satisfaction on task performance and counterproductive work behavior in an emerging marketing during the covid-19 pandemic	2021	International Journal of Environmental Research and Public Health	18	7	3670			0	128	10.3390/ijerph18073670	https://www.scopus.com/inward/record.uri?eid=2-s2.0-85103336155&doi=10.3390%2Fijerph18073670&partnerID=40&md5=7d5d33cfe13bf8f458929b6f55b5056f	To reduce the spread of the virus, authorities have imposed restrictive measures, such as limiting movement of individuals, shutting down non-essential stores, imposing a general or local quarantine, along with physical distancing and isolation of vulnerable people. Remote working has become the ‘new normal’ for many organizations, engendering further challenges for employees, who have started ex…	Counterproductive work behavior; COVID-19; Internal marketing; Job performance; Job satisfaction; Task performance	COVID-19; digitization; disease control; disease spread; epidemic; labor productivity; marketing; occupational exposure; pandemic; performance assessment; vulnerability; working conditions; workplace; adult; Article; coronavirus disease 2019; employee attitude; female; human; job performance; job satisfaction; job security; male; risk factor; Romania; social support; task performance; work capaci…	Article	Final	All Open Access; Gold Open Access; Green Final Open Access; Green Open Access	Scopus	2-s2.0-85103336155
Borle, P.; Boerner-Zobel, F.; Voelter-Mahlknecht, S.; Hasselhorn, H.M.; Ebener, M.	Borle, Prem (57219471157); Boerner-Zobel, Franziska (57219471438); Voelter-Mahlknecht, Susanne F. (8653061800); Hasselhorn, Hans Martin (6701424819); Ebener, Melanie (56506960100)	57219471157; 57219471438; 8653061800; 6701424819; 56506960100	The social and health implications of digital work intensification. Associations between exposure to information and communication technologies, health and work ability in different socio-economic strata	2021	International Archives of Occupational and Environmental Health	94	3		377	390	0	43	10.1007/s00420-020-01588-5	https://www.scopus.com/inward/record.uri?eid=2-s2.0-85092907196&doi=10.1007%2Fs00420-020-01588-5&partnerID=40&md5=61be4cc763bfc65da1335e0487115b8b	Purpose: Older employees are often thought to be vulnerable to negative effects of information and communication technology (ICT). Our study aims to examine associations between work-related ICT exposure (i.e. ICT use or digital work intensification), physical health, mental health and work ability (WA). We examine whether these associations are modified by socio-economic position (SEP). Methods:…	Ageing workers; Digital divide; Job requirement level; Occupational status; Technostress; Workplace well-being	aging; cohort analysis; computer; e-mail; female; Germany; health status; human; information technology; Internet; interpersonal communication; male; mental health; middle aged; mobile phone; psychology; self report; socioeconomics; work capacity; workplace; Aging; Cell Phone; Cohort Studies; Communication; Computers; Digital Technology; Electronic Mail; Female; Health Status; Humans; Information…	Article	Final	All Open Access; Green Accepted Open Access; Green Open Access; Hybrid Gold Open Access	Scopus	2-s2.0-85092907196
Fischer, T.; Reuter, M.; Riedl, R.	Fischer, Thomas (56942920900); Reuter, Martin (58549203700); Riedl, Reńe (23668763100)	56942920900; 58549203700; 23668763100	The Digital Stressors Scale: Development and Validation of a New Survey Instrument to Measure Digital Stress Perceptions in the Workplace Context	2021	Frontiers in Psychology	12		607598			0	72	10.3389/fpsyg.2021.607598	https://www.scopus.com/inward/record.uri?eid=2-s2.0-85103337434&doi=10.3389%2Ffpsyg.2021.607598&partnerID=40&md5=841bc311ce129bed2c2db144952ccdf1	This article reports on the development of an instrument to measure the perceived stress that results from the use and ubiquity of digital technology in the workplace. Based upon a contemporary understanding of stress and a set of stressors that is a substantial update to existing scales, the Digital Stressors Scale (DSS) advances the measurement of digital stress. Initially, 138 items were const…	digital stress; digitalization; measurement scale; questionnaire; stressors; technostress; validation; work stress		Article	Final	All Open Access; Gold Open Access; Green Accepted Open Access; Green Open Access	Scopus	2-s2.0-85103337434
Stankov, U.; Gretzel, U.	Stankov, Uglješa (36659799600); Gretzel, Ulrike (6506950250)	36659799600; 6506950250	Digital well-being in the tourism domain: mapping new roles and responsibilities	2021	Information Technology and Tourism	23	1		5	17	0	72	10.1007/s40558-021-00197-3	https://www.scopus.com/inward/record.uri?eid=2-s2.0-85102382346&doi=10.1007%2Fs40558-021-00197-3&partnerID=40&md5=26c670349bc9249f3239ca6bc567c50c	Digital well-being has become a popular theme within a public discourse that increasingly attracts consumers, businesses, government institutions and technology providers who all face challenges in their technology-driven existence. However, there have been no attempts to create a comprehensive framework for a general understanding of digital well-being and the new roles and responsibilities that…	Digital well-being; Market transformation; Responsible technology use; Service innovation; Technostress; Tourism policy		Article	Final	All Open Access; Bronze Open Access; Green Accepted Open Access; Green Open Access	Scopus	2-s2.0-85102382346
Upadhyaya, P.; Acharya, V.	Upadhyaya, Pallavi (57193008919); Acharya, Vrinda (57412372900)	57193008919; 57412372900	Impact of technostress on academic productivity of university students	2021	Education and Information Technologies	26	2		1647	1664	0	142	10.1007/s10639-020-10319-9	https://www.scopus.com/inward/record.uri?eid=2-s2.0-85090760002&doi=10.1007%2Fs10639-020-10319-9&partnerID=40&md5=ae544bf8648cc66909966ad2e17f35c3	There has been increasing interest among researchers to understand the negative effects of technology, in the last two decades. Technostress or stress induced due to technology is extensively reported in the literature, among working professionals. Even though there has been an increased proliferation of digital devices in academia, there is a dearth of studies examining the prevalence of technos…	Academic productivity; Higher education; Students; Technostress		Article	Final	All Open Access; Hybrid Gold Open Access	Scopus	2-s2.0-85090760002
Penado Abilleira, M.; Rodicio-García, M.-L.; Ríos-De-Deus, M.P.; Mosquera-González, M.J.	Penado Abilleira, María (57208390451); Rodicio-García, María Luisa (57195692211); Ríos-De-Deus, María Paula (57191159146); Mosquera-González, María José (57189469322)	57208390451; 57195692211; 57191159146; 57189469322	Technostress in Spanish University Teachers During the COVID-19 Pandemic	2021	Frontiers in Psychology	12		617650			0	107	10.3389/fpsyg.2021.617650	https://www.scopus.com/inward/record.uri?eid=2-s2.0-85102439345&doi=10.3389%2Ffpsyg.2021.617650&partnerID=40&md5=8eff297c3037f3076451b2e6b04afd32	One of the measures adopted by the government of Spain during the COVID-19 pandemic has been the elimination of face-to-face classes in all universities, requiring that all teachers had to conduct their classes in an online mode. The objective of this article is to study how this adaptation among university teachers affected their job performance due to the technostress (objective and subjective)…	COVID-19; job performance; teacher; technostress; university		Article	Final	All Open Access; Gold Open Access; Green Final Open Access; Green Open Access	Scopus	2-s2.0-85102439345
Tiwari, V.	Tiwari, Vivek (56366526400)	56366526400	Countering effects of technostress on productivity: moderating role of proactive personality	2021	Benchmarking	28	2		636	651	0	14	10.1108/BIJ-06-2020-0313	https://www.scopus.com/inward/record.uri?eid=2-s2.0-85094865010&doi=10.1108%2FBIJ-06-2020-0313&partnerID=40&md5=f9324a55971c9ae2cf43b0b98394932a	Purpose: Too much reliance on information technology has given rise to technostress, which may impact the productivity of an individual. In case this is true, does it impact everyone equally, and if not, then what is behind this difference and how does this work? The purpose of the present research is to explore the role of proactive personality as a moderator to the relationship of individual pr…	Information communication technology (ICT); Person–environment fit model; Proactive personality; Productivity; Technostress		Article	Final		Scopus	2-s2.0-85094865010
Korzynski, P.; Rook, C.; Florent-Treacy, E.; Kets de Vries, M.	Korzynski, Pawel (55923607600); Rook, Caroline (56288238500); Florent-Treacy, Elizabeth (6507931131); Kets de Vries, Manfred F.R. (6701580301)	55923607600; 56288238500; 6507931131; 6701580301	The impact of self-esteem, conscientiousness and pseudo-personality on technostress	2021	Internet Research	31	1		59	79	0	31	10.1108/INTR-03-2020-0141	https://www.scopus.com/inward/record.uri?eid=2-s2.0-85089983661&doi=10.1108%2FINTR-03-2020-0141&partnerID=40&md5=118dd1f2db04264c3c3b3eab5bf75740	Purpose: The authors investigated how personality traits are associated with workplace technostress (perception of stressors related to the use of information and communication technologies (ICTs). Design/methodology/approach: The authors collected 95 self-rated and 336 observer-rated questionnaires using the personality audit and a shortened version of the technostress scale. To analyze relation…	Conscientiousness; Extroversion; Information and communication technologies; Personality traits; Self-esteem; Technostress		Article	Final		Scopus	2-s2.0-85089983661
Borle, P.; Reichel, K.; Voelter-Mahlknecht, S.	Borle, Prem (57219471157); Reichel, Kathrin (16246487500); Voelter-Mahlknecht, Susanne F. (8653061800)	57219471157; 16246487500; 8653061800	Is there a sampling bias in research on work-related technostress? A systematic review of occupational exposure to technostress and the role of socioeconomic position	2021	International Journal of Environmental Research and Public Health	18	4	2071	1	23	0	24	10.3390/ijerph18042071	https://www.scopus.com/inward/record.uri?eid=2-s2.0-85100945543&doi=10.3390%2Fijerph18042071&partnerID=40&md5=7da976402e6a8dd58f0765394a7d2f3a	Technostress is a widespread model used to study negative effects of using information communication technologies at work. The aim of this review is to assess the role of socioeconomic position (SEP) in research on work-related technostress. We conducted systematic searches in mul-tidisciplinary databases (PubMed, PubMed Central, Web of Science, Scopus, PsycInfo, PsycArticles) in June 2020 and in…	Digital divide; Digitalisation; Health inequalities; Knowledge workers; Occupational status; Platform work; Precarious labour; Sampling bias; Socioeconomic status; Workplace well-being	academic research; database; educational attainment; health impact; health risk; occupational exposure; quantitative analysis; socioeconomic status; working conditions; workplace; digital divide; education; eligibility criteria; external validity; human; human experiment; Medline; mental capacity; narrative; outcome assessment; PsycINFO; review; sampling bias; Scopus; social status; synthesis; sy…	Review	Final	All Open Access; Gold Open Access; Green Accepted Open Access; Green Open Access	Scopus	2-s2.0-85100945543
Pflügner, K.; Maier, C.; Weitzel, T.	Pflügner, Katharina (57211330381); Maier, Christian (35366765400); Weitzel, Tim (6701616351)	57211330381; 35366765400; 6701616351	The direct and indirect influence of mindfulness on techno-stressors and job burnout: A quantitative study of white-collar workers	2021	Computers in Human Behavior	115		106566			0	73	10.1016/j.chb.2020.106566	https://www.scopus.com/inward/record.uri?eid=2-s2.0-85096974716&doi=10.1016%2Fj.chb.2020.106566&partnerID=40&md5=5a1153667b966b2eb41d5167371f4618	This study investigates how mindfulness at work influences white-collar workers’ technostress. Building on our understanding that perceived techno-stressors lead to job burnout, we apply the transactional model of stress and the model of mindfulness to understand to what degree mindfulness reduces the perception of techno-stressors and whether mindfulness mitigates the effect of perceived techno-…	Coping; Job burnout; Mindfulness; Mitigation; Technostress; Technostress management	Risk assessment; Practical recommendation; Prevention measures; Quantitative data; Quantitative study; Research results; Risk factors; Technostress; Job satisfaction; burnout; clinical assessment; conference paper; human; information system; mindfulness; perception; quantitative analysis; risk factor; white collar worker	Conference paper	Final		Scopus	2-s2.0-85096974716
Elciyar, K.	Elciyar, Kemal (57103606200)	57103606200	Technostress: Information overload and coping strategies	2021					239	261	0	6	10.4018/978-1-7998-6512-4.ch014	https://www.scopus.com/inward/record.uri?eid=2-s2.0-85137469190&doi=10.4018%2F978-1-7998-6512-4.ch014&partnerID=40&md5=474954880b1784d31d25a55f666c42b1	Information is a vital concept today. However, the beginning of the information age can be traced back to the periods when clay tablets were used. Information has impact on individual and corporate success. However, information overload occurs when information, whose positive characteristics are highlighted, reaches an excessive amount. Besides, information overload may cause negative consequence…			Book chapter	Final		Scopus	2-s2.0-85137469190
Oksa, R.; Saari, T.; Kaakinen, M.; Oksanen, A.	Oksa, Reetta (57216251577); Saari, Tiina (57189043145); Kaakinen, Markus (56989109300); Oksanen, Atte (42161868700)	57216251577; 57189043145; 56989109300; 42161868700	The motivations for and well-being implications of social media use at work among millennials and members of former generations	2021	International Journal of Environmental Research and Public Health	18	2	803	1	22	0	33	10.3390/ijerph18020803	https://www.scopus.com/inward/record.uri?eid=2-s2.0-85100175573&doi=10.3390%2Fijerph18020803&partnerID=40&md5=bf967dc08ab82a18eed686b2d8d9c1bb	Working life has digitalized considerably in recent decades and organizations have taken into use new forms of collaborative technologies such as social media platforms. This study examined the relationship between social media use at work and well-being at work for millennials and members of former generations in Finland. The research data contained focus group interviews (N = 52), an expert org…	Burnout; Millennials; Psychological distress; Social media; Technostress; Work life	article; burnout; content analysis; controlled study; employee; extrinsic motivation; Finland; human; interview; intrinsic motivation; linear regression analysis; major clinical study; organization; social media; wellbeing; adult; distress syndrome; female; male; motivation; organizational culture; qualitative research; work-life balance; young adult; Adult; Burnout, Professional; Female; Humans;…	Article	Final	All Open Access; Gold Open Access; Green Accepted Open Access; Green Open Access	Scopus	2-s2.0-85100175573
Savolainen, I.; Oksa, R.; Savela, N.; Celuch, M.; Oksanen, A.	Savolainen, Iina (57201279291); Oksa, Reetta (57216251577); Savela, Nina (57202983585); Celuch, Magdalena (57221768374); Oksanen, Atte (42161868700)	57201279291; 57216251577; 57202983585; 57221768374; 42161868700	Covid-19 anxiety—a longitudinal survey study of psychological and situational risks among finnish workers	2021	International Journal of Environmental Research and Public Health	18	2	794	1	13	0	82	10.3390/ijerph18020794	https://www.scopus.com/inward/record.uri?eid=2-s2.0-85100107622&doi=10.3390%2Fijerph18020794&partnerID=40&md5=158822d8e8719277d2269f1d16a72ab2	Background: The COVID-19 crisis has changed the conditions of many all over the globe. One negative consequence of the ongoing pandemic is anxiety brought about by uncertainty and the COVID-19 disease. Increased anxiety is a potential risk factor for wellbeing at work. This study investigated psychological, situational, and socio-demographic predictors of COVID-19 anxiety using longitudinal data.…	Anxiety; COVID-19; Loneliness; Mental health; Personality; Stress; Work	COVID-19; health impact; health risk; mental health; occupational exposure; psychology; social behavior; adult; age; aged; anxiety disorder; Article; controlled study; coronavirus disease 2019; COVID 19 anxiety; disease association; distress syndrome; female; Finn (citizen); gender; human; income; job stress; loneliness; longitudinal study; major clinical study; male; neurosis; occupational hazar…	Article	Final	All Open Access; Gold Open Access; Green Accepted Open Access; Green Final Open Access; Green Open Access	Scopus	2-s2.0-85100107622
Mason-Robbie, V.	Mason-Robbie, Victoria (59479457200)	59479457200	Experience of Using a Virtual Life Coach: A Case Study of Novice Users	2021	Postdigital Science and Education (Switzerland)	Part F3824			35	52	0	0	10.1007/978-3-030-65592-1_3	https://www.scopus.com/inward/record.uri?eid=2-s2.0-85212497425&doi=10.1007%2F978-3-030-65592-1_3&partnerID=40&md5=566ac455e3090f0cd10d9b81168948b7	This chapter explores a group of novice users’ experience of using a Virtual Life Coach (VLC). A VLC is a chatbot accessed through the web or mobile phone, which can help with day-to-day personal, employment, and career issues, maintaining motivation and supporting retention. Users were able to interact with the VLC in order to gain on-demand, specific, and personalised information. A mixed metho…	Chatbot; Digital humans; Postdigital; Technostress; Virtual life coach		Book chapter	Final		Scopus	2-s2.0-85212497425
Pflügner, K.; Maier, C.; Weitzel, T.	Pflügner, Katharina (57211330381); Maier, Christian (35366765400); Weitzel, Tim (6701616351)	57211330381; 35366765400; 6701616351	Dyadic Technostress Coping: Theoretical Foundation and Empirical Evidence Complementing Individual Coping	2021							0	1		https://www.scopus.com/inward/record.uri?eid=2-s2.0-85192385571&partnerID=40&md5=fc50206b31905bc03007bd149b8f1e39	Techno-stressors lead to detrimental consequences for employees, e.g. job burnout. To mitigate such consequences, it is essential to understand how employees cope with techno-stressors. We draw on the broader technostress literature and the concept of dyadic coping and theorize that employees also cope with techno-stressors together with another close person at work, e.g. a close colleague. We us…	Coping; Dark side of technology; Job burnout; Technostress; Technostress mitigation	Information systems; Job satisfaction; Coping; Coping behaviors; Dark side of technology; Job burnout; Technostress; Technostress mitigation; Theoretical foundations; Information use	Conference paper	Final		Scopus	2-s2.0-85192385571
Duong, G.H.; Hoang, A.-P.; Cong, H.C.	Duong, Gianghuong (57960347500); Hoang, Ai Phuong (55999320100); Cong, Hiep Pham (55645225100)	57960347500; 55999320100; 55645225100	Remote working burnout: Empirical Study from TOE and Technostress Model	2021							0	1		https://www.scopus.com/inward/record.uri?eid=2-s2.0-85158122796&partnerID=40&md5=de86d08cd74f14d6b65fa18637643769	Work stress and burnout negatively impact the individual and companies. Remote working exacerbates these issues due to the lack of company support and social interactions. Yet, research on identifying factors contributing to stress and burnout in remote workspaces and differentiating the components of stress and burnout in this context is limited. This work presents and empirically evaluates a co…	burnout; Remote working; technostress; TOE framework; work stressors	Factor analysis; Burnout; Conceptual frameworks; Empirical studies; Remote working; Social interactions; Support interaction; Technostress; TOE framework; Work stress; Work stressor; Least squares approximations	Conference paper	Final		Scopus	2-s2.0-85158122796
Meyer, S.-C.; Hünefeld, L.	Meyer, Sophie Charlotte (57205176645); Hünefeld, Lena (36682757800)	57205176645; 36682757800	Work related ICT use and work intensity: The role of mobile devices; Berufliche IKT-Nutzung und Arbeitsintensität: Die Rolle von Smartphones und Co	2021	Soziale Welt	72	4		453	482	0	7	10.5771/0038-6073-2021-4-453	https://www.scopus.com/inward/record.uri?eid=2-s2.0-85150873573&doi=10.5771%2F0038-6073-2021-4-453&partnerID=40&md5=126b57431cd3b68d212a004d0d612aac	In this paper, we examine whether ICT use at work is related to different facets of work intensity, including time pressure, multitasking, and interruptions, as well as the number of hours worked overtime as an indicator of work extension. For ICT use, we distinguish different devices by their associated flexibility options for employees considering using a desktop PC, a laptop, and a smartphone/…	Digitization; Mobile Devices; Smartphone Use; Technostress; Work Extension; Work Intensity		Article	Final	All Open Access; Hybrid Gold Open Access	Scopus	2-s2.0-85150873573
Hinojosa-López, J.I.H.; Rubio, M.I.S.; Reyna-Castillo, M.Á.R.	Hinojosa-López, Jessica Ivonne (57808381600); Rubio, María Inés Salas (58304354000); Reyna-Castillo, Miguel Ángel (57797807900)	57808381600; 58304354000; 57797807900	Telework and technostress in educational organizations: Lessons learned in the face of the pandemic by COVID-19 in Mexico; Teletrabajo y tecnoestrés en organizaciones educativas: Aprendizajes ante la pandemia por la COVID-19 en México	2021	Contaduria y Administracion	66	4		1	25	0	5	10.22201/fca.24488410e.2021.3305	https://www.scopus.com/inward/record.uri?eid=2-s2.0-85132742098&doi=10.22201%2Ffca.24488410e.2021.3305&partnerID=40&md5=44caeb581c19dc59d4c3f8eb58e1ef0a	This research aims to explain, in the context of the COVID-19 pandemic, the effect that the characteristics of telework that teachers have on techno-stress in Mexican educational organizations belonging to the public sector from preschool to undergraduate. The methodology was empirical-statistical, the data were obtained from the application of 835 surveys to teachers and were analyzed by means o…	COVID-19; Distance classes; Post-pandemic learning; Technostress; Telework		Article	Final	All Open Access; Gold Open Access	Scopus	2-s2.0-85132742098
Khan, W.; Nisar, Q.A.; Sohail, S.; Shehzadi, S.	Khan, Waqas (57214226927); Nisar, Qasim Ali (57196414030); Sohail, Saira (57742243300); Shehzadi, Sidra (57218854887)	57214226927; 57196414030; 57742243300; 57218854887	The Role of Digital Innovation in E-Learning System for Higher Education during COVID 19: A New Insight from Pedagogical Digital Competence	2021					75	100	0	12	10.1201/9781003143796-6	https://www.scopus.com/inward/record.uri?eid=2-s2.0-85131994335&doi=10.1201%2F9781003143796-6&partnerID=40&md5=349a42ae0aefcda01b807e12507e6e98	The book chapter highlights the role of key technological drivers such as Information and communication technology (ICT) adoption, social IoT, and artificial intelligence in e-learning system along with the mediating role of pedagogical digital competence, computer self-efficacy, and moderating role of technostress and techno overload during the COVID-19 pandemic in a developing country like Paki…			Book chapter	Final		Scopus	2-s2.0-85131994335
Zhao, W.	Zhao, Wenbing (8201703800)	8201703800	Training Workers to Thrive in Future Technology-Driven Environments: A Blueprint	2021					107	113	0	5	10.1109/ISEC52395.2021.9764107	https://www.scopus.com/inward/record.uri?eid=2-s2.0-85129961431&doi=10.1109%2FISEC52395.2021.9764107&partnerID=40&md5=dd580b155ccebb720895106a4c4169a1	The rapid development in machine learning and artificial intelligence will inevitably make most workplaces into technology-driven environments where workers will be forced to use and rely on various technologies. In this paper, we outline two major challenges a non-tech savvy worker will face in such future work environments. The first challenge is the fear for technology, which is often termed a…	Artificial Intelligence; Future Work; Human Behavior; Leadership; Self-Efficacy; Technology Driven Work Environment; Technostress	Artificial intelligence; Behavioral research; Engineering education; Human engineering; Future technologies; Future work; Human behaviors; Leadership; Self efficacy; Technology driven work environment; Technostress; Various technologies; Work environments; Workers'; Employment	Conference paper	Final		Scopus	2-s2.0-85129961431
Andersone, N.; Nardelli, G.; Ipsen, C.	Andersone, Nelda (57226320790); Nardelli, Giulia (55348173100); Ipsen, Christine (55170289100)	57226320790; 55348173100; 55170289100	Task-Technology Fit Theory: An Approach For Mitigating Technostress	2021					39	53	0	13	10.1201/9781003128830-4	https://www.scopus.com/inward/record.uri?eid=2-s2.0-85126450639&doi=10.1201%2F9781003128830-4&partnerID=40&md5=2582471dda94f7151250b399156a4352	This chapter presents the task-technology fit theory, which argues that the functionality of technology and the task it aims to support should match with the individual abilities of users to achieve improved performance and outcomes. Furthermore, we look at the transactional theory of stress and coping, which explains how stress emerges between the interaction of individuals and their environment…			Book chapter	Final	All Open Access; Gold Open Access; Green Accepted Open Access; Green Open Access	Scopus	2-s2.0-85126450639
Berraies, S.; Irum, S.	Berraies, Sarra (56332708600); Irum, Sobia (56121582900)	56332708600; 56121582900	Enterprise Social Networks Use: Reasons for Failure and Challenges for Managers	2021					1028	1034	0	1	10.1109/DASA53625.2021.9682379	https://www.scopus.com/inward/record.uri?eid=2-s2.0-85125810087&doi=10.1109%2FDASA53625.2021.9682379&partnerID=40&md5=2452802df7ae42806553eaf0d92d6bdc	This article aims to investigate the reasons for the failure of enterprise social networks within firms. It is obvious from recent studies conducted in different contexts that enterprise social networks, despite being a very expensive investment, have not achieved the desired results. Researchers mainly focused on the bright side of these networks. Recently, some of them started to investigate th…	Dark side; Digital transformation; Enterprise social networks; Technostress	Dark side; Digital transformation; Enterprise social network; Key factors; Literature reviews; Technostress	Conference paper	Final		Scopus	2-s2.0-85125810087
Rîglea, S.; Rus, C.L.; Ratiu, L.	Rîglea, Silviu (57439868100); Rus, Claudia Lenuţa (55150175600); Ratiu, Lucia (55151558000)	57439868100; 55150175600; 55151558000	The Mediating Role of Work-Family Conflict in the Relationship Between Technostress and Psychological Well-being in the COVID-19 Pandemic Context	2021	Psihologia Resurselor Umane	19	2		123	140	0	13	10.24837/PRU.V19I2.497	https://www.scopus.com/inward/record.uri?eid=2-s2.0-85123988110&doi=10.24837%2FPRU.V19I2.497&partnerID=40&md5=6fe7a0b1baedfc6418becb986504bcf9	The COVID-19 pandemic has brought dramatic changes both for work and employees’ personal and family life domains. In this context, this research investigates the mediating role of the work-family conflict in the relationship between technostress creators (techno-overload and techno-invasion) and psychological well-being. We conducted a survey of 217 employees and the results indicated that the wo…	Covid-19; Psychological well-being; Technostress creators; Work-family conflict		Article	Final	All Open Access; Gold Open Access	Scopus	2-s2.0-85123988110
Maier, C.; Laumer, S.; Tarafdar, M.; Mattke, J.; Reis, L.; Weitzel, T.	Maier, Christian (35366765400); Laumer, Sven (24484821200); Tarafdar, Monideepa (6506322578); Mattke, Jens (57200581177); Reis, Lea (57218137959); Weitzel, Tim (6701616351)	35366765400; 24484821200; 6506322578; 57200581177; 57218137959; 6701616351	Challenge and Hindrance IS Use Stressors and Appraisals: Explaining Contrarian Associations in Post-Acceptance IS Use Behavior	2021	Journal of the Association for Information Systems	22	6		1590	1624	0	60	10.17705/1jais.00709	https://www.scopus.com/inward/record.uri?eid=2-s2.0-85122784119&doi=10.17705%2F1jais.00709&partnerID=40&md5=3430b18aec9880eb790ea5c0fced52f2	Post-acceptance IS use is the key to leveraging value from IS investments. However, it also poses many demands on the user. Drawing on the challenge-hindrance stressor framework, this study develops a theory to explain how and why IS use stressors influence post-acceptance use. We identify two different types of IS use stressors: challenge IS use stressors and hindrance IS use stressors. We hypot…	Applicability Check; Appraisal; Challenge IS Use Stressors; Fuzzy Set Qualitative Comparative Analysis (fsQCA); Hindrance IS Use Stressors; Innovative Use; Mixed-Methods; Routine Use; Technostress; Two-Step QCA	Information systems; Applicability check; Appraisal; Challenge IS use stressor; Fuzzy set qualitative comparative analyse; Fuzzy Set Qualitative Comparative Analysis; Hindrance IS use stressor; Innovative use; Mixed method; Routine use; Technostress; Two-step QCA; Fuzzy sets	Article	Final		Scopus	2-s2.0-85122784119
Urbano, O.F.A.; Gabriel Elías Chanchí, G.G.E.; Campo, M.W.Y.	Urbano, O. Franco Arturo (57387554700); Gabriel Elías Chanchí, Gabriel (55332161900); Campo, M. Wilmar Yesid (57386251600)	57387554700; 55332161900; 57386251600	Technostress Analysis in Educational Institutions during the COVID-19 Confinement	2021	TEM Journal	10	4		1655	1661	0	1	10.18421/TEM104-22	https://www.scopus.com/inward/record.uri?eid=2-s2.0-85121844047&doi=10.18421%2FTEM104-22&partnerID=40&md5=2e8715aceaf7998609f429df570d5463	The COVID-19 pandemic has forced organizations to adapt their different processes to the dynamics of virtuality. Thus, in the specific case of the educational context, the remote presence methodology has been implemented with the support of the advantages provided by Information and Communication Technologies (ICTs). Despite the fact that ICTs dynamise the different processes of organizations, it…	Covid-19; Ict; Remote presence; Technostress; Work stress		Article	Final	All Open Access; Gold Open Access	Scopus	2-s2.0-85121844047
Lauwers, M.; Giangreco, A.; Carugati, A.; Maes, J.; Sebastiano, A.	Lauwers, Marion (57194234870); Giangreco, Antonio (11839003200); Carugati, Andrea (25621006600); Maes, Johan (57533905400); Sebastiano, Antonio (26025769800)	57194234870; 11839003200; 25621006600; 57533905400; 26025769800	Healthcare information system use under techno-uncertainty: evidence from long-term care	2021	Systemes d'Information et Management	26	3		7	34	0	3	10.3917/SIM.213.0007	https://www.scopus.com/inward/record.uri?eid=2-s2.0-85121818044&doi=10.3917%2FSIM.213.0007&partnerID=40&md5=1e3100b9626abde98ff98a0c65fb0252	In dynamic contexts, where work practices and information systems (IS) are constantly misaligned, research into the psychological aspects of IS use is increasingly relevant. This article considers the impacts of techno-uncertainty, a key technostress factor, on the use of healthcare information systems (HIS). The proposed serial mediation model of the impact of techno-uncertainty on HIS explorato…	Healthcare; Is exploitative use; Is exploratory use; Techno-uncertainty		Article	Final	All Open Access; Gold Open Access	Scopus	2-s2.0-85121818044
Schroeder, T.; Haug, M.; Gewald, H.	Schroeder, Tanja (57326660500); Haug, Maximilian (57204045517); Gewald, Heiko (22984999200)	57326660500; 57204045517; 22984999200	The ambivalence of mhealth apps - A qualitative research on techno-stressors of mobile health applications	2021							0	1		https://www.scopus.com/inward/record.uri?eid=2-s2.0-85118659352&partnerID=40&md5=762fe86845f923e9a10f36c764a30ab2	The interplay between new technologies and health is growing steadily. The range of health apps is continuously increasing and has become established. In the meantime, physicians can prescribe health apps on prescription, which the health insurance companies financially cover. Such apps bring many opportunities but also risks. Technostress in health care is a context that has been largely neglect…	Health belief model; Mhealth application; Stress; Technostress	mHealth; Health belief model; Insurance companies; Mhealth application; Mobile health application; Qualitative research; Semi structured interviews; Stress factors; Technology characteristics; Technostress; Time points; Health insurance	Conference paper	Final		Scopus	2-s2.0-85118659352
Bermes, A.; Gromek, C.-L.	Bermes, Alena (57222814341); Gromek, Clara Lea (57315298400)	57222814341; 57315298400	Don’t Want It Anymore? Resilience as a Shield Against Social Media-Induced Overloads	2021	Lecture Notes in Information Systems and Organisation	47			451	458	0	3	10.1007/978-3-030-86797-3_30	https://www.scopus.com/inward/record.uri?eid=2-s2.0-85118156471&doi=10.1007%2F978-3-030-86797-3_30&partnerID=40&md5=bc7c31bd12fb9b17c17ba564bc1a918a	Social media have become part of millions of users’ everyday life, leading to the proliferation of the daily stressors associated with them, particularly social media-induced overloads. Therefore, understanding the individual characteristics that enable users to resist such stress factors and ultimately buffer negative follow-up effects, such as exhaustion and discontinuance behavior, is importan…	Protective (resilience) factors; SNS resilience; Social media-induced overloads; Technostress		Conference paper	Final		Scopus	2-s2.0-85118156471
Eddine, M.; Belaissaoui, M.; El Hamlaoui, M.E.; Salah-Eddine, K.	Eddine, Mohamed Hicham Salah (57209231319); Belaissaoui, Mustapha (21742206800); El Hamlaoui, Mahmoud (55917205200); Salah-Eddine, Karima (57208472324)	57209231319; 21742206800; 55917205200; 57208472324	Computerizing Technostress Management: Toward An Artificial Intelligence Assisted Support And Diagnosis System	2021	Academy of Strategic Management Journal	20	2		1	13	0	1		https://www.scopus.com/inward/record.uri?eid=2-s2.0-85117933591&partnerID=40&md5=d2a4bb182c8f8d2ab4677271caf096c4	In the Covid-19 era which is a period of crisis, remote work was a necessary response to this unprecedented crisis. However, in the post-pandemic world, decision-makers and top managers should by no means rush towards the adoption of telecommuting and the other Information and Communication Technologies (ICTs), without measuring employees’ attitudes and without providing them with necessary suppo…	Artificial Intelligence; Coping Strategies; Covid-19; Health Care Management; Human Resources Management; Information and Communication Technologies; Mental Health; Technostress Management		Article	Final		Scopus	2-s2.0-85117933591
Lang, M.; Schieder, C.	Lang, Maximilian (57300509800); Schieder, Christian (26424794800)	57300509800; 26424794800	Exploring the impact of personality traits and technical affinity on the appearance of technostress	2021					145	152	0	1		https://www.scopus.com/inward/record.uri?eid=2-s2.0-85117371272&partnerID=40&md5=8804d6ec468774b558e3e6354fde42b7	Information and communication technologies, such as instant messengers, have become an essential part of every person's work and private life. Undesirable side effects, such as technostress accompany this trend. The present study examines the relationship between the Big Five personality traits and the technical affinity to the appearance of technostress and its effect on the general task fulfill…	Personality Traits; Task Performance; Technical Affinity; Technostress	Computer vision; Information use; Big five; Central component; Gaze-tracking; Information and Communication Technologies; Instant messengers; Personality traits; Side effect; Task performance; Technical affinity; Technostress; Eye tracking	Conference paper	Final		Scopus	2-s2.0-85117371272
Thiyagu, K.; Joshith, V.P.	Thiyagu, K. (57211386044); Joshith, V. P. (57216250924)	57211386044; 57216250924	Perception Towards The Use Of Digital Technology And Factors Generating TechnoStress Among Teacher Educators	2021	Review of International Geographical Education Online	11	5		4182	4192	0	2	10.48047/rigeo.11.05.300	https://www.scopus.com/inward/record.uri?eid=2-s2.0-85117182577&doi=10.48047%2Frigeo.11.05.300&partnerID=40&md5=4c8abf8f6a9dcac12a79839a4b8adae1	The primary purpose of this study is to find out the ability rate of using Tech-tools in classroom teaching, measure the perception of using digital technology in the classroom and assess the factors generating Technostress among the Teacher Educators. To fulfill the objectives of the study, the investigator adopted a normative survey method. The investigator was selected 150 Teacher Educators as…	Ability Rate; Anxious; Digital Technology; etc.,; Factors; Perception; Tech-Tools; Technostress		Article	Final		Scopus	2-s2.0-85117182577
Lehr, A.; Vaughan, S.	Lehr, Angela (57285956200); Vaughan, Susie (57285722300)	57285956200; 57285722300	Grief, Growth, and Silver Linings: Humanistic Leadership During the Covid-19 Pandemic	2021	Springer Proceedings in Complexity				599	610	0	6	10.1007/978-3-030-84311-3_54	https://www.scopus.com/inward/record.uri?eid=2-s2.0-85116440044&doi=10.1007%2F978-3-030-84311-3_54&partnerID=40&md5=f9689cc1d4f715945a7a2fbcf944e129	As people worldwide experience the impacts of the Covid-19 global pandemic, we find ourselves physically disconnected from each other when we are most in need of human connection and organizational innovation. We are also simultaneously overstimulated by increased screen time and digital work mediums. How can leaders shape human–machine interactions to maximize human–human relationships while nav…	Covid-19; Humanistic leadership; Posttraumatic growth		Conference paper	Final		Scopus	2-s2.0-85116440044
Le Roux, D.J.; Botha, P.A.	Le Roux, Daniël J. (57237148900); Botha, Petrus A. (56720217800)	57237148900; 56720217800	Investigating the impact of technostress on productivity and overall life satisfaction of managers working at a south african ferrochrome smelting company	2021	SA Journal of Human Resource Management	19		a1649			0	13	10.4102/sajhrm.v19i0.1649	https://www.scopus.com/inward/record.uri?eid=2-s2.0-85113737317&doi=10.4102%2Fsajhrm.v19i0.1649&partnerID=40&md5=370452c5809a0b8d9b8a30b9ab9615da	Orientation: Information and Communication Technology (ICT) advances such as computers, tablets, and cell phones allow for information flow like never before, both in terms of speed and volume. But, unfortunately, this has resulted in technostress. Research purpose: To investigate the impact of technostress on the productivity and the overall life satisfaction of managers working in ferrochrome s…	Ferrochrome smelter; Life satisfaction; Managers; Productivity; Techno-complexity; Techno-insecurity; Techno-invasion; Techno-overload; Techno-stressors; Techno-uncertainty		Article	Final	All Open Access; Gold Open Access	Scopus	2-s2.0-85113737317
Hossain, M.E.; Mahmud, I.; Idrus, R.M.	Hossain, Mohamed Emran (57203171943); Mahmud, Imran (57190176695); Idrus, Rozhan Mohammed (6507359600)	57203171943; 57190176695; 6507359600	Modelling end users' continuance intention to use information systems in academic settings: Expectation-confirmation and stress perspective	2021	Interdisciplinary Journal of Information, Knowledge, and Management	16			371	395	0	11	10.28945/4841	https://www.scopus.com/inward/record.uri?eid=2-s2.0-85113303779&doi=10.28945%2F4841&partnerID=40&md5=8ae2a8e3201a6ea359e1f0189626b8bd	Aim/Purpose The main aim of this study is to identify the factors that influence the continuance intention of use of innovative systems by non-academic employees of a private university and associated academic institutions in Bangladesh. Background The targeted academic institutions have introduced many new online services aimed at improving students' access to information and services, including…	Bangladesh; Business intelligence; Continuance intention; Technostress	Digital libraries; Enterprise resource planning; Surveys; Tracking (position); Academic institutions; Continuance intentions; Dynamic capabilities; Expectation Confirmation Theory; Five-factor personality models; Innovative technology; Multi variate analysis; Questionnaire surveys; Multivariant analysis	Review	Final	All Open Access; Gold Open Access	Scopus	2-s2.0-85113303779
Galanxhi, H.; Nah, F.F.-H.	Galanxhi, Holtjona (17134738400); Nah, Fiona Fui Hoon (8967145400)	17134738400; 8967145400	Addressing the “Unseens”: Digital Wellbeing in the Remote Workplace	2021	Lecture Notes in Computer Science	12783 LNCS			347	364	0	4	10.1007/978-3-030-77750-0_22	https://www.scopus.com/inward/record.uri?eid=2-s2.0-85112192457&doi=10.1007%2F978-3-030-77750-0_22&partnerID=40&md5=b49ff0f4656deec7222031fa05fed47a	The ubiquity of sophisticated devices, along with uninterrupted access to the Internet and organizational computerized systems, allows for the “anyplace” workplace to be established. Technology has the potential to deliberately or inadvertently impact psychological wellbeing. Specific psychological demands are inadvertently imposed on remote employees whose permanent online presence is required. …	Digital wellbeing; Digital wellness; Remote work; Technostress	Personnel; Computerized systems; Levels of analysis; Psychological demands; Psychological well-being; Research frameworks; Wellbeing; Employment	Conference paper	Final		Scopus	2-s2.0-85112192457
Shahzad, F.; Abbas, A.; Fateh, A.; Kasim, R.S.R.; Akram, K.; Ashraf, S.F.	Shahzad, Fakhar (56954784500); Abbas, Adnan (57193423658); Fateh, Adnan (57218128967); Kasim, Raja Suzana Raja (36086302100); Akram, Kashif (57224438654); Ashraf, Sheikh Farhan (57211539833)	56954784500; 57193423658; 57218128967; 36086302100; 57224438654; 57211539833	Late-Night Use of Social Media and Cognitive Engagement of Female Entrepreneurs: A Stressor–Strain–Outcome Perspective	2021	SAGE Open	11	3				0	12	10.1177/21582440211037652	https://www.scopus.com/inward/record.uri?eid=2-s2.0-85112181982&doi=10.1177%2F21582440211037652&partnerID=40&md5=f9cb46eaf23ad3188412300426bb32f6	The excessive use of social media is an emerging phenomenon with several negative consequences in an entrepreneurial context. Based on the stressor–strain–outcome paradigm, this research aims to unveil the following: that social media late-night usage can affect two psychological strains (life invasion and technostress) among female entrepreneurs and thus influence their behavioral outcome (cogni…	cognitive engagement; female entrepreneur; life invasion; SMEs; social media usage; technostress		Article	Final	All Open Access; Gold Open Access	Scopus	2-s2.0-85112181982
Korosec-Serfaty, M.; Vasseur, A.; Léger, P.-M.; Sénécal, S.	Korosec-Serfaty, Marion (57226638742); Vasseur, Aurélie (57213601355); Léger, Pierre Majorique (57202616738); Sénécal, Sylvain (57200814456)	57226638742; 57213601355; 57202616738; 57200814456	Disentangling Technostress and Financial Stress Impacts on Users’ Psychophysiological Responses and Coping Behaviors in the Context of Mobile Banking	2021	Lecture Notes in Computer Science	12783 LNCS			213	227	0	2	10.1007/978-3-030-77750-0_14	https://www.scopus.com/inward/record.uri?eid=2-s2.0-85112136594&doi=10.1007%2F978-3-030-77750-0_14&partnerID=40&md5=c85c8ad71ba97ae3175fac81c2a00825	In the mobile banking context, the decision to discontinue using a certain service has received sparse attention. Previous research has identified this behavior as one potential coping strategy to avoid stressful situations related to the use of technology. Considering that forms of stress are multidimensional, complex, and situational, this research proposal investigates the determining factors …	Discontinuance behavior; Financial stress; Mobile banking; Technostress	Artificial intelligence; Computer science; Computers; Behavioral response; Coping behaviors; Coping strategies; Financial stress; Literature reviews; Mobile bankings; Research proposals; Technostress; Banking	Conference paper	Final		Scopus	2-s2.0-85112136594
Karapetyan, R.V.; Lebedeva, E.V.; Titarenko, L.G.	Karapetyan, R. V. (56902476200); Lebedeva, Elena V. (57226623798); Titarenko, Larissa G. (6602770462)	56902476200; 57226623798; 6602770462	Technoagism and technical behavior of the elderly citizens: results of Russian and Belarusian researches	2021	Advances in gerontology = Uspekhi gerontologii / Rossiiskaia akademiia nauk, Gerontologicheskoe obshchestvo	34	2		311	318	0	2		https://www.scopus.com/inward/record.uri?eid=2-s2.0-85112124371&partnerID=40&md5=090bdb16a9b696a8a4b04e2c69e13114	The article is aimed to analyze social effects of digitalization using the example of the elderly in big city. Digitalization in this article is considered in two aspects: as introduction of digital technologies in everyday life (as well as «smart city»); and digital transformation of professional practices. Special attention is paid to such phenomena as techno-ageism (exclusion of older people f…	digital competencies; digital transformation; discrimination and exclusion of the elderly in the labor sphere; elderly; «smart city»	aged; ageism; human; Russian Federation; Aged; Ageism; Digital Technology; Humans; Russia	Article	Final		Scopus	2-s2.0-85112124371
Giudice da Silva Cezar, B.; Maçada, A.C.G.	Giudice da Silva Cezar, Bibiana (57226236655); Maçada, Antonio Carlos Gastaud (6504546367)	57226236655; 6504546367	Data literacy and the cognitive challenges of a data-rich business environment: an analysis of perceived data overload, technostress and their relationship to individual performance	2021	Aslib Journal of Information Management	73	5		618	638	0	26	10.1108/AJIM-01-2021-0015	https://www.scopus.com/inward/record.uri?eid=2-s2.0-85110954287&doi=10.1108%2FAJIM-01-2021-0015&partnerID=40&md5=f97e619ab7e56eb15df83408af9d949b	Purpose: Considering the cognitive challenges associated with a data-rich business environment, this research aims to investigate the relationship between data literacy (DL), perceived data overload (PDO), and technostress (TS), besides the effect of these constructs on professional's individual performance (IP). Design/methodology/approach: Through survey research, the authors collected data fro…	Big data; Data literacy; Data-rich environment; Individual performance; Perceived data overload; Technostress	Information management; Business contexts; Business environments; Design/methodology/approach; Empirical analysis; Individual performance; Partial least square (PLS); Structural equation modeling; Survey research; Least squares approximations	Article	Final		Scopus	2-s2.0-85110954287
Huang, M.; Xiangming, L.; Zhang, J.	Huang, Miaoqi (57225108241); Xiangming, Li (55585270900); Zhang, Jingshun (57196125037)	57225108241; 55585270900; 57196125037	Examining Individual Demographic and School Support Factors Regarding Teachers’ Intention to Use Technology: A Hierarchical Regression Analysis	2021	International Journal of Emerging Technologies in Learning	16	12		289	297	0	6	10.3991/ijet.v16i12.22625	https://www.scopus.com/inward/record.uri?eid=2-s2.0-85109153460&doi=10.3991%2Fijet.v16i12.22625&partnerID=40&md5=35cb2f82d0fa7f5d6ed806862997586a	A proliferation of literature documented the correlation between the teachers’ use of technology and the factors of technostress, burnout as well as the pedagogical content knowledge. Yet insufficient findings explored the impacting factors of demographic factors of individual teachers and school support on educational use of technology. Hierarchical regression employed in this study advanced the…	Hierarchical Regression Analysis; Individual Demographic Variables; Intention to Use Technology; School Support	Population statistics; Regression analysis; Demographic factors; Educational settings; Hierarchical regression; Hierarchical regression analysis; Impacting factor; Individual factors; Intention to use technologies; Pedagogical content knowledge; Factor analysis	Article	Final	All Open Access; Gold Open Access	Scopus	2-s2.0-85109153460
Kim, S.; Lee, J.	Kim, Sungwon (57200877051); Lee, Jiyoung (57219405224)	57200877051; 57219405224	The mediating effects of ego resilience on the relationship between professionalism perception and technostress of early childhood teachers	2021	International Journal of Learning, Teaching and Educational Research	20	4		245	264	0	4	10.26803/IJLTER.20.4.13	https://www.scopus.com/inward/record.uri?eid=2-s2.0-85109041379&doi=10.26803%2FIJLTER.20.4.13&partnerID=40&md5=851b224783739e1d72e83671e60fb779	The purpose of this study was to provide information regarding the effects of professionalism perception and ego resilience, the dependent variable and mediator respectively, on the technostress of early childhood teachers. The research subjects were 200 early childhood teachers teaching at kindergartens or childcare centers in Seoul or Gyeonggi Province. The data were analyzed through a reliabil…	Early childhood teacher; Ego resilience; Mediating effects; Professionalism perception technostress		Article	Final	All Open Access; Gold Open Access	Scopus	2-s2.0-85109041379
Kekkonen, M.; Oinas-Kukkonen, H.	Kekkonen, Markku (12644974200); Oinas-Kukkonen, Harri (6603031384)	12644974200; 6603031384	Doctoral students’ battle of stress - designing BCSS to help them win the battle: Searching for design improvements via workshops with end-users	2021	CEUR Workshop Proceedings	2885			47	64	0	1		https://www.scopus.com/inward/record.uri?eid=2-s2.0-85108848536&partnerID=40&md5=883b5663e06c0f0e5469b9523eb627c5	Doctoral students are experiencing stress due to work and doctoral research related issues. They may also be vulnerable to technostress. Extensive stress can have negative impact on one’s health via elevated stress hormone levels, which are linked to several diseases. Technostress may add to the impact via increased level of cortisol. Therefore, when intervening or trying to mitigate stress exper…	Design science; Doctoral students; Gamification; Persuasive Systems Design; Stress; Technostress; Workshops	Design improvements; Doctoral research; Elevated stress; End users; Self-determination theories; Support mechanism; Technostress; Students	Conference paper	Final		Scopus	2-s2.0-85108848536
Cadieux, N.; Fournier, P.-L.; Cadieux, J.; Gingues, M.	Cadieux, Nathalie (33067579200); Fournier, Pierre Luc (57196348322); Cadieux, Jean (14035164100); Gingues, Martine (57226351777)	33067579200; 57196348322; 14035164100; 57226351777	New Techno-Stressors Among Knowledge Professionals: The Contribution of Artificial Intelligence and Websites that Misinform Clients	2021	International Journal of Electronic Commerce	25	2		136	153	0	18	10.1080/10864415.2021.1887695	https://www.scopus.com/inward/record.uri?eid=2-s2.0-85108369367&doi=10.1080%2F10864415.2021.1887695&partnerID=40&md5=791a30af56d97560d141175ca56486fe	Current measures of technostress do not consider some recent techno-stressors generated by information and communications technologies. Such stressors may affect knowledge professionals by challenging their credibility, such as insecurity induced by artificial intelligence and websites that misinform clients. This paper presents the development and validation of a 25-item self-report instrument (…	Knowledge professionals; measurement scales; psychological distress; techno-stressors; technostress		Article	Final		Scopus	2-s2.0-85108369367
Valta, M.; Pflügner, K.; Maier, C.	Valta, Maximilian Johannes (57218831186); Pflügner, Katharina (57211330381); Maier, Christian (35366765400)	57218831186; 57211330381; 35366765400	Guiding companies to reduce technostress: A mixed-methods study deriving practice-oriented recommendations	2021	Proceedings of the Annual Hawaii International Conference on System Sciences	2020-January			6275	6284	0	16		https://www.scopus.com/inward/record.uri?eid=2-s2.0-85108360191&partnerID=40&md5=b575cb48d06921ed9c06e4c5d987e89f	Technostress is a major challenge for employees using information technology. Technostress research has revealed the causes, i.e. techno-stressors, and resulting adverse consequences for employees and companies. However, there is a lack of practical insights guiding companies on how to reduce technostress. To offer such practical insights, we follow a mixed-methods approach. The qualitative study…		Systems science; Best fit; Mixed method; Qualitative study; Quantitative result; Quantitative study; Technostress; Personnel	Conference paper	Final		Scopus	2-s2.0-85108360191
Schmidt, M.; Frank, L.; Gimpel, H.	Schmidt, Marco (56390525500); Frank, Lukas (57215904345); Gimpel, Henner (14008766500)	56390525500; 57215904345; 14008766500	How Adolescents Cope with Technostress: A Mixed-Methods Approach	2021	International Journal of Electronic Commerce	25	2		154	180	0	25	10.1080/10864415.2021.1887696	https://www.scopus.com/inward/record.uri?eid=2-s2.0-85108354073&doi=10.1080%2F10864415.2021.1887696&partnerID=40&md5=d6ef5962dcb2ce58bfe1e3d1a4f21dfa	A broad stream of research strives to understand stress directly or indirectly resulting from the use of information and communication technology (ICT), commonly referred to as technostress. A group at high risk of suffering from the consequences of technostress is adolescents because they grow up using ICT daily and are still developing their identity, acquiring mental strength, and adopting ess…	Adolescent stress; coping behavior; technostress; technostress coping		Article	Final	All Open Access; Green Accepted Open Access; Green Open Access; Hybrid Gold Open Access	Scopus	2-s2.0-85108354073
Zielonka, J.T.; Rothlauf, F.	Zielonka, Julia Theresia (57224825819); Rothlauf, Franz (6602821234)	57224825819; 6602821234	Techno-eustress: The impact of perceived usefulness and perceived ease of use on the perception of work-related stressors	2021	Proceedings of the Annual Hawaii International Conference on System Sciences	2020-January			6482	6491	0	10		https://www.scopus.com/inward/record.uri?eid=2-s2.0-85108351622&partnerID=40&md5=aa91feb53d5faeb18ab6de30d95c8867	An extensive body of literature elaborates on the negative side of technostress. However, appraising stressors as challenges rather than as threats evidently leads to positive perceptions of stress, namely eustress. We derive from the person-environment fit model that the higher the acceptance of information and communication technologies is, the higher is the perception of eustress. As perceived…		Information and Communication Technologies; Negative sides; Perceived ease of use; Perceived usefulness; Psychological response; Structural equation modeling; Technology acceptance; Web-based surveys; Systems science	Conference paper	Final		Scopus	2-s2.0-85108351622
Högberg, K.	Högberg, Karin (55603958600)	55603958600	Technostress and social media at work - Investigating negative and positive stressors and strains from a person-technology-fit perspective	2021	Proceedings of the Annual Hawaii International Conference on System Sciences	2020-January			2780	2789	0	1		https://www.scopus.com/inward/record.uri?eid=2-s2.0-85108339818&partnerID=40&md5=11085189103d1e19fe2a6ebe66fa5b47	Multiple organizational social media (MOSM) foster new ways of communication, interaction and new encounters for organizations that can cause stress. There is a lack of studies focusing on both positive and negative stressors deriving from social media. In this study, both negative and positive stressors and strains deriving from using MOSM are studied in an international hotel chain with employe…		Systems science; European Countries; Social media; Systems research; Technostress; Work life; Work overloads; Social networking (online)	Conference paper	Final		Scopus	2-s2.0-85108339818
Stana, R.; Nicolajsen, H.W.	Stana, Raluca A. (57224820428); Nicolajsen, Hanne Westh (35183680700)	57224820428; 35183680700	A cautionary tale: How Co-constructed work obligations lead to ICT-related technostress	2021	Proceedings of the Annual Hawaii International Conference on System Sciences	2020-January			6631	6640	0	6	10.24251/hicss.2021.797	https://www.scopus.com/inward/record.uri?eid=2-s2.0-85108329420&doi=10.24251%2Fhicss.2021.797&partnerID=40&md5=e1a310b048b2fd084765fda2f67807f1	Technostress is a growing area of research and a concern for practitioners. So far, IS research on technostress has focused on either neurophysiological or psychological measurements. We argue for a sociological approach that allows us to reveal the socially co-created obligations around using ICTs (information and communication technologies). We ask, "What can the sociological analytical concept…		Cautionary tales; Information and Communication Technologies; Psychological measurements; Qualitative interviews; Technostress	Conference paper	Final	All Open Access; Bronze Open Access; Green Accepted Open Access; Green Open Access	Scopus	2-s2.0-85108329420
Grummeck-Braamt, J.-V.; Nastjuk, I.; Najmaei, A.; Adam, M.T.P.	Grummeck-Braamt, Julius Viktor (57224821551); Nastjuk, Ilja (56528333500); Najmaei, Arash (35810883400); Adam, Marc T.P. (44061092000)	57224821551; 56528333500; 35810883400; 44061092000	A bibliometric review of technostress: Historical roots, evolution and central publications of a growing research field	2021	Proceedings of the Annual Hawaii International Conference on System Sciences	2020-January			6621	6630	0	21	10.24251/hicss.2021.796	https://www.scopus.com/inward/record.uri?eid=2-s2.0-85108309272&doi=10.24251%2Fhicss.2021.796&partnerID=40&md5=e0749407ae0da6bd7414452c3406ff3c	While previous research has provided critical insights into the different perspectives, methods, and theories on technostress, there is no bibliometric review available that clarifies the evolution and structure of the field. We use three bibliometric methods to assess the body of 252 technostress publications until 2019: reference publication year spectroscopy, co-word analysis, and co-citation …		Bibliometric; Co-Citation Analysis; Co-word analysis; Research fields; Technostress	Conference paper	Final	All Open Access; Green Accepted Open Access; Green Open Access	Scopus	2-s2.0-85108309272
Winikoff, M.; Cranefield, J.; Li, J.; Richter, A.; Doyle, C.	Winikoff, Michael (6603467517); Cranefield, Jocelyn (34876475100); Li, Jane (57224832834); Richter, Alexander (35556968300); Doyle, Cathal (56319168300)	6603467517; 34876475100; 57224832834; 35556968300; 56319168300	The advent of digital productivity assistants: The case of Microsoft myanalytics	2021	Proceedings of the Annual Hawaii International Conference on System Sciences	2020-January			338	347	0	8		https://www.scopus.com/inward/record.uri?eid=2-s2.0-85108309068&partnerID=40&md5=6fa2686f66435e42b807d9e62fdd8116	Modern digital work environments allow for great flexibility, but can also contribute to a blurring of work/life boundaries and technostress. An emerging class of intelligent tools, that we term Digital Productivity Assistant (DPA), helps knowledge workers to improve their productivity by creating awareness of their collaboration behaviour and by suggesting improvements. In this revelatory case s…		Systems science; Intelligent tools; IS design; Knowledge workers; MicroSoft; Personal productivity; Productivity management; Technostress; Work environments; Productivity	Conference paper	Final		Scopus	2-s2.0-85108309068
Kefi, H.; Kalika, M.; Saidani, N.	Kefi, Hajer (8959530000); Kalika, Michel (15922711800); Saidani, Najma (56369922700)	8959530000; 15922711800; 56369922700	Email dependence: Effects on technostress and information overload and their repercussions on the performance; Dépendance au courrier électronique: effets sur le technostress et la surcharge informationnelle et répercussions sur la performance	2021	Systemes d'Information et Management	26	1		45	83	0	3	10.3917/SIM.211.0045	https://www.scopus.com/inward/record.uri?eid=2-s2.0-85107683582&doi=10.3917%2FSIM.211.0045&partnerID=40&md5=ab6871aed17d7c4d44323ac5d22ffc45	In this article, several potentially negative effects of the use of information and communication technologies (ICT) are studied. Some of their interactions are examined, namely the dependence on electronic mail (email), information overload and technostress. A re search model is developed for this purpose, demonstrating that email dependence leads to information overload and represents an antece…	dependence; email; information overload; innovation; performance; techno-invasion; techno-overload		Article	Final	All Open Access; Gold Open Access	Scopus	2-s2.0-85107683582
Marcus, I.L.	Marcus, Isebe L. (57223970087)	57223970087	Attitude, Anxiety, and Technostress as a correlate of the use of mobile phones by Undergraduate Students in a Delta State University (DELSU), Abraka	2021	Library Philosophy and Practice	2021					0	0		https://www.scopus.com/inward/record.uri?eid=2-s2.0-85107477679&partnerID=40&md5=0e806f57e942b74a9fba6dc7069983fa	This study assessed attitude, anxiety, and technostress as a correlate of the use of mobile phones by undergraduate students in Delta State University (DELSU), Abraka. The total population for this study was 6,675 undergraduate students registered with the library of Delta State University in the 2019/2020 academic session. The instrument used for data collection was a structured questionnaire wh…	Anxiety; Attitude; DELSU; Techno Stress; Undergraduates; Use of Mobile Phones		Article	Final		Scopus	2-s2.0-85107477679
Fajri, F.A.; Haribowo P, Ry.K.; Amalia, N.; Natasari, D.	Fajri, Faridiah Aghadiati (57223288392); Haribowo P, Ry Kun (57223282166); Amalia, Nurisqi (57223303007); Natasari, Dina (57223286306)	57223288392; 57223282166; 57223303007; 57223286306	Gamification in e-learning: The mitigation role in technostress	2021	International Journal of Evaluation and Research in Education	10	2		606	614	0	29	10.11591/ijere.v10i2.21199	https://www.scopus.com/inward/record.uri?eid=2-s2.0-85105518968&doi=10.11591%2Fijere.v10i2.21199&partnerID=40&md5=f17cfe381ecb4b2d142c7d9af356f3f3	The digital world demands graduates who are accustomed to deal with technology. Blended learning is one of the strategies by combining online media with face-to-face classes. It cannot be denied that students who interact with technology experience stress and tension. This condition have an impact on the learning process so that a way out is needed to bring it down. Gamification is a gaming techn…	E-learning; Gamification; Learning management system; Perceived playfulness; Technostress		Article	Final	All Open Access; Gold Open Access	Scopus	2-s2.0-85105518968
Shirish, A.	Shirish, Anuragini (56323532000)	56323532000	Cognitive-Affective appraisal of technostressors by ICT-based mobile workers and their impacts on technostrain	2021	Human Systems Management	40	2		265	285	0	9	10.3233/HSM-200979	https://www.scopus.com/inward/record.uri?eid=2-s2.0-85104948706&doi=10.3233%2FHSM-200979&partnerID=40&md5=76e06fe92034286d5f630f75dbc3fa7d	BACKGROUND: ICT based mobile working gives organizational flexibility, productivity and performance but at the same time it can lead to techno-stress and technostrain perceptions. A high level of technostrain amongst ICT-based mobile workers would impact their well-being, leading to lesser than expected gains from such organizational ICT investments. Given this paradox, we examine the actual tran…	affect towards ICT use; coping; digital technologies; digital transformation; dual path mediation; employee experience; human resource management; mobile worker; new ways of working; PLS; serial mediation; strain; structural equation modelling.; Technology frames; technostrain; technostressor; transactional model of stress and coping	Management; Systems science; Affective appraisal; Affective process; Cognitive appraisal; ICT investment; Mobile workers; Resource mobilization; Response process; Technology frame; Inverse problems	Article	Final		Scopus	2-s2.0-85104948706
Rieder, A.; Schache, K.; Vuckic, S.; Jung, R.	Rieder, Annamina (57217048467); Schache, Katharina (57222613902); Vuckic, Selma (57222612733); Jung, Reinhard (36799710600)	57217048467; 57222613902; 57222612733; 36799710600	Technostress from persuasion: Wearable users' stressors, strains, and coping	2021							0	2		https://www.scopus.com/inward/record.uri?eid=2-s2.0-85103438944&partnerID=40&md5=0beaf2e7fd021e9ea43c5bc428b47861	The use of persuasive technologies to improve users' personal health outcomes are becoming increasingly pervasive in the health context. While early research on persuasive technologies highlighted the technology's individual and societal potential, recent empirical evidence has hinted about the adverse effects of their use. However, little is known about the causes of, experiences with, and copin…	Coping; Dark side; Persuasive technology; Stress; Technostress; Wearable	Blending; Information systems; Information use; User experience; Adverse effect; Circular process; Control stress; Exploratory studies; Personal health; Persuasive technology; Technostress; Wearable technology	Conference paper	Final		Scopus	2-s2.0-85103438944
Golz, C.; Peter, K.A.; Zwakhalen, S.M.G.; Hahn, S.	Golz, Christoph (57222195353); Peter, Karin Anne (57194947101); Zwakhalen, Sandra M.G. (6507184874); Hahn, Sabine (24281045500)	57222195353; 57194947101; 6507184874; 24281045500	Technostress Among Health Professionals–A Multilevel Model and Group Comparisons between Settings and Professions	2021	Informatics for Health and Social Care	46	2		136	147	0	26	10.1080/17538157.2021.1872579	https://www.scopus.com/inward/record.uri?eid=2-s2.0-85101879519&doi=10.1080%2F17538157.2021.1872579&partnerID=40&md5=acc5bb89c8bd164bc12b915f6f564637	Objective: Health organizations increasingly digitize. However, studies reveal contradictory findings regarding the impact of healthcare information technology on health professionals. Therefore, the aim of this study is to describe the prevalence of technostress among health professionals and elaborate on the influencing factors. Participants: A secondary analysis was conducted utilizing cross-s…	healthcare information technology; healthcare professionals; HIT; multilevel model; technostress	adult; analysis of variance; article; female; health care organization; human; human experiment; information technology; job stress; male; nurse; occupation; physician; post hoc analysis; prevalence; reward; secondary analysis; social aspect; Switzerland; cross-sectional study; Cross-Sectional Studies; Humans; Physicians	Article	Final	All Open Access; Green Accepted Open Access; Green Open Access	Scopus	2-s2.0-85101879519
Liu, Y.; Hu, H.-F.	Liu, Yi (54894964200); Hu, Hanfen (35069484400)	54894964200; 35069484400	Digital-free tourism intention: a technostress perspective	2021	Current Issues in Tourism	24	23		3271	3274	0	16	10.1080/13683500.2021.1883560	https://www.scopus.com/inward/record.uri?eid=2-s2.0-85100894685&doi=10.1080%2F13683500.2021.1883560&partnerID=40&md5=79cc89fb5b7fb59644109ca8e3401ffa	Digital-free tourism limits tourists’ access to information and communication technologies during vacation. It is an emerging trend but tourists’ motivation to take digital-free tourism has not been fully understood. Anchoring on technostress literature, this study examines the effects of the exhaustion from workplace information technology and off-work social network services on tourists’ intent…	Digital-free tourism; SNS-exhaustion; techno-exhaustion; technostress		Letter	Final		Scopus	2-s2.0-85100894685
Feng, M.	Feng, Min (57220806586)	57220806586	The effects of techno-stress in the role stress context applied on the proximity manager performance: Conceptual development and empirical validation	2021	Journal of Organizational and End User Computing	33	1		1	18	0	17	10.4018/JOEUC.2021010101	https://www.scopus.com/inward/record.uri?eid=2-s2.0-85097642291&doi=10.4018%2FJOEUC.2021010101&partnerID=40&md5=df06a366ddf78dc214db18708a903be7	The ubiquitous use of ICT can create "techno-stress."The purpose of the research is to examine the case of the specificity of the techno-stress phenomenon of local managers. The authors develop their research questions on the factors that create the techno-stress and the role stress of the proximity manager. How do the creators of techno-stress influence the performance of the proximity manager? …	ICT Impact; ICT Management; ICT Risks; ICT Stress Influences; ICT Usage; Proximity Manager; Role of Stress; Technostress	Computer applications; Computer programming; Conceptual development; Empirical validation; Factorial analysis; Research questions; Managers	Article	Final	All Open Access; Hybrid Gold Open Access	Scopus	2-s2.0-85097642291
Stadin, M.; Nordin, M.; Broström, A.; Magnusson Hanson, L.L.; Westerlund, H.; Fransson, E.I.	Stadin, Magdalena Ramstedt (56964508800); Nordin, Maria (12790590700); Broström, Anders (6603399957); Magnusson Hanson, Linda L. (24766478100); Westerlund, Hugo (57203071324); Fransson, Eleonor I. (6508017633)	56964508800; 12790590700; 6603399957; 24766478100; 57203071324; 6508017633	Technostress operationalised as information and communication technology (ICT) demands among managers and other occupational groups – Results from the Swedish Longitudinal Occupational Survey of Health (SLOSH)	2021	Computers in Human Behavior	114		106486			0	37	10.1016/j.chb.2020.106486	https://www.scopus.com/inward/record.uri?eid=2-s2.0-85089734460&doi=10.1016%2Fj.chb.2020.106486&partnerID=40&md5=c4f46addfcbeda589e3d37f24f7fbd93	Exposure to technostress operationalised as ICT demands is more prevalent in higher socioeconomic groups, but little is known about the exposure in different occupational groups considering industry and position. The aim of the present study was to explore the exposure to ICT demands in managers and other occupational groups. Cross-sectional self-reported data from the Swedish Longitudinal Occupa…		Health care; Surveys; Community services; Confidence interval; Information and Communication Technologies; Likert scale; Social support; Targeted actions; Technostress; Work environments; Managers; adult; article; controlled study; education; female; human; human experiment; major clinical study; male; manager; prevalence; social support; social welfare; work environment	Article	Final		Scopus	2-s2.0-85089734460
Saim, M.A.S.M.; Rashid, W.E.W.; Maon, S.N.	Saim, Mohammad Amir Shah (59925320200); Rashid, Wan Edura (36554761200); Maon, Siti Noorsuriani (36647681700)	59925320200; 36554761200; 36647681700	Technostress creator and work life balance: a systematic literature review	2021	Revista Romana de Informatica si Automatica	31	1		77	88	0	10	10.33436/v31i1y202106	https://www.scopus.com/inward/record.uri?eid=2-s2.0-105007061771&doi=10.33436%2Fv31i1y202106&partnerID=40&md5=a99c56dc30d3b0d9d72975cc01fd9f54	Over the last decade, the issue of work-life balance has gained visibility internationally due to ongoing usage of ICT that creates technostress on employee. Work-life balance should be a key concept to all employers today, especially to those with an increasing number of people in the organization and due to the additional demand for work that they imply. The best work-life balance situation is …	PICO criteria and work-life balance; PRISMA method; technostress creator		Article	Final	All Open Access; Gold Open Access	Scopus	2-s2.0-105007061771

## Sheet: 2022
Authors	Author full names	Author(s) ID	Title	Year	Source title	Volume	Issue	Art. No.	Page start	Page end	Page count	Cited by	DOI	Link	Abstract	Author Keywords	Index Keywords	Document Type	Publication Stage	Open Access	Source	EID
Babintsev, V.; Khripkov, K.; Khripkova, D.; Gaidukova, G.; Shapoval, Z.	Babintsev, Valentin Pavlovich (23975595200); Khripkov, Kirill A. (57211522880); Khripkova, Dianna V. (58078326100); Gaidukova, G. N. (56039301000); Shapoval, Zh A. (57202379507)	23975595200; 57211522880; 58078326100; 56039301000; 57202379507	Negative consequences of risks of digitalisation for consolidation of urban communities	2022	E3S Web of Conferences	363		04064			0	3	10.1051/e3sconf/202236304064	https://www.scopus.com/inward/record.uri?eid=2-s2.0-85146886552&doi=10.1051%2Fe3sconf%2F202236304064&partnerID=40&md5=b021a22c0db604952aecc4d1077e4e24	The purpose of the article is to assess the impact of digitalisation of the urban environment on the consolidation processes taking place in urban communities. The authors emphasize that digital technologies and services, social networks and messengers integrated into the urban space contribute to the development of alternative types of sociality, solidarity, subjectivity and consolidation of urb…			Conference paper	Final	All Open Access; Gold Open Access	Scopus	2-s2.0-85146886552
Vergine, I.; Gatti, F.; Berta, G.; Marcucci, G.; Seccamani, A.; Galimberti, C.	Vergine, Ilaria (57205116261); Gatti, Flora (57207244214); Berta, Giulia (59069565200); Marcucci, Giulia (58025875100); Seccamani, Alice (58025613700); Galimberti, Carlo (56235051400)	57205116261; 57207244214; 59069565200; 58025875100; 58025613700; 56235051400	Teachers’ stress experiences during COVID-19-related emergency remote teaching: Results from an exploratory study	2022	Frontiers in Education	7		1009974			0	8	10.3389/feduc.2022.1009974	https://www.scopus.com/inward/record.uri?eid=2-s2.0-85144522964&doi=10.3389%2Ffeduc.2022.1009974&partnerID=40&md5=60fe036ad7ca207f620cafe2530e9a47	The study provides a portrait of teachers’ stress experience in the face of the needed introduction of information systems (IS) during COVID-19-related emergency remote teaching. Researchers contacted the headmasters at several Italian schools, who choose teacher’s representatives. The latters shared the online questionnaire among colleagues; the teachers voluntarily decided to participate. The c…	COVID-19; emergency remote teaching; lockdown; pandemic; school teachers; technostress		Article	Final	All Open Access; Gold Open Access; Green Final Open Access; Green Open Access	Scopus	2-s2.0-85144522964
Lin, Y.-L.; Wang, W.-T.	Lin, Ying Lien (56937178700); Wang, Wei Tsong (27068076200)	56937178700; 27068076200	The influence of supervisor proactivity on perceived job demands and job outcomes among information technology subordinates in IT-related service projects	2022	Information Technology and People	35	7		2193	2218	0	4	10.1108/ITP-04-2021-0250	https://www.scopus.com/inward/record.uri?eid=2-s2.0-85117371120&doi=10.1108%2FITP-04-2021-0250&partnerID=40&md5=748955c0067f56e520a153bd7a733298	Purpose: This study explores how the relationship between supervisor's proactivity, job demands and job outcomes is based on dyadic interpersonal interaction based on the literature of the job demands-resources model and conservation of resources theory. Design/methodology/approach: In this work, valid data from 272 participants (241 information technology subordinates and 31 project managers) in…	Job demands; Job performance; Job satisfaction; Organizational commitment; Proactivity		Article	Final		Scopus	2-s2.0-85117371120
Hwang, I.; Kim, S.; Rebman, C.	Hwang, Inho (57193111326); Kim, Sanghyun (57210208391); Rebman, Carl Michael (6506698579)	57193111326; 57210208391; 6506698579	Impact of regulatory focus on security technostress and organizational outcomes: the moderating effect of security technostress inhibitors	2022	Information Technology and People	35	7		2043	2074	0	21	10.1108/ITP-05-2019-0239	https://www.scopus.com/inward/record.uri?eid=2-s2.0-85117221094&doi=10.1108%2FITP-05-2019-0239&partnerID=40&md5=08bde5991ca90197ddbd7d8f6741ae8b	Purpose: Organizations invest in information security (IS) technology to be more competitive; however, implementing IS measures creates environmental conditions, such as overload uncertainty, and complexity, which can cause employees technostress, eventually resulting in poor security performance. This study seeks to contribute to the intersection of research on regulatory focus (promotion and pr…	Compliance intention; Organizational commitment; Personality; Regulatory focus; Security technostress creators; Security technostress inhibitors		Article	Final		Scopus	2-s2.0-85117221094
Sun, J.; Lee, S.K.	Sun, Juhyung (57224816577); Lee, Sun Kyong (56467495100)	57224816577; 56467495100	Flooded with too many messages? Predictors and consequences of instant messaging fatigue	2022	Information Technology and People	35	7		2026	2042	0	19	10.1108/ITP-03-2021-0239	https://www.scopus.com/inward/record.uri?eid=2-s2.0-85116152466&doi=10.1108%2FITP-03-2021-0239&partnerID=40&md5=37ca6dad54d4acd22589ae00d2efc9a4	Purpose: During the digital media era with an explosion of messages, the prevalence of what is known as “message fatigue” has grown. However, there is a lack of understanding toward message fatigue in using instant messengers. Based on the stressor-strain-outcome framework, this study provides a theoretical model to explore possible predictors and consequences of instant messaging fatigue. Design…	Communication overload; Instant messaging; Instant messaging fatigue; Intention of discontinuation; Mobile communication; Social overload		Article	Final		Scopus	2-s2.0-85116152466
Kulikowski, K.; Sułkowski, Ł.; Przytula, S.; Rašticová, M.	Kulikowski, Konrad (56185228000); Sułkowski, Łukasz (36020726100); Przytula, Sylwia (37003158800); Rašticová, Martina (54986298600)	56185228000; 36020726100; 37003158800; 54986298600	TECHNOSTRESS OF STUDENTS DURING COVID-19-A SIGN OF THE TIME?	2022	Human Technology	18	3		234	249	0	12	10.14254/1795-6889.2022.18-3.3	https://www.scopus.com/inward/record.uri?eid=2-s2.0-85145003316&doi=10.14254%2F1795-6889.2022.18-3.3&partnerID=40&md5=10e9aaa2bcb38a4deb271c086a4e5ffb	University students are considered digital natives but they often have difficulties in the effective integration of information technology (IT) into their study routine. To unravel this puzzle we proposed a model of IT effects on students' well-being, based on the Job Demands-Resources theory, one of the most widely used models of human well-being in organizational contexts. We described three pr…	IT demands; IT resources; motivation; techno-challenges; technostress		Article	Final	All Open Access; Gold Open Access	Scopus	2-s2.0-85145003316
Bakhai, A.; McCauley, L.; Stones, L.; Khalil, S.; Mehta, J.; Price, N.; Krishnamurthy, V.; Parker, L.H.H.; Hughes, D.	Bakhai, Ameet (55917595500); McCauley, Leah (57970935300); Stones, Liba (57216770555); Khalil, Saria (57971540900); Mehta, Jay (57219922192); Price, Nicola (57971740500); Krishnamurthy, Vinodh (57201075777); Parker, Lucy H.H. (57972368300); Hughes, Derralynn A. (55186237200)	55917595500; 57970935300; 57216770555; 57971540900; 57219922192; 57971740500; 57201075777; 57972368300; 55186237200	Shining a light on an additional clinical burden: work-related digital communication survey study – COVID-19 impact on NHS staff wellbeing	2022	Humanities and Social Sciences Communications	9	1	414			0	4	10.1057/s41599-022-01427-7	https://www.scopus.com/inward/record.uri?eid=2-s2.0-85142301600&doi=10.1057%2Fs41599-022-01427-7&partnerID=40&md5=1c1962c049f3a5750459a20eba27f87c	Work-related communication volume within the United Kingdom’s National Health Service (NHS) has had little systematic research previously. The impact of communication volume on work-life balance of healthcare staff in the NHS is also not known and has not been an area of focus or governance. COVID-19 led to a shift to non-physical work, with greater reliance on digital communication for clinical …			Article	Final	All Open Access; Gold Open Access; Green Accepted Open Access; Green Open Access	Scopus	2-s2.0-85142301600
Califf, C.B.	Califf, Christopher B. (55634084800)	55634084800	Stressing affordances: Towards an appraisal theory of technostress through a case study of hospital nurses' use of electronic medical record systems	2022	Information and Organization	32	4	100431			0	21	10.1016/j.infoandorg.2022.100431	https://www.scopus.com/inward/record.uri?eid=2-s2.0-85141223940&doi=10.1016%2Fj.infoandorg.2022.100431&partnerID=40&md5=efec6df6e138f88c824e704a6c7e3440	Nurses use electronic medical record (EMR) systems to accomplish a variety of care-related tasks. Nurses, therefore, encounter a range of stressful situations and events related to using EMR systems, a phenomenon known as technostress. Previous research suggests that individuals appraise technostress differently. However, not much is known about the appraisal process of technostress. By integrati…	Affordances; Case study; Healthcare IT; Stress; Technostress		Article	Final		Scopus	2-s2.0-85141223940
Shirmohammadi, M.; Chan Au, W.; Beigi, M.	Shirmohammadi, Melika (36024191800); Chan Au, Wee (57920420800); Beigi, Mina (49963064700)	36024191800; 57920420800; 49963064700	Antecedents and Outcomes of Work-Life Balance While Working from Home: A Review of the Research Conducted During the COVID-19 Pandemic	2022	Human Resource Development Review	21	4		473	516	0	34	10.1177/15344843221125834	https://www.scopus.com/inward/record.uri?eid=2-s2.0-85139493061&doi=10.1177%2F15344843221125834&partnerID=40&md5=a92aabeb4daab5e4fa19ffdc712892b3	We present a systematic review of 48 studies conducted between March 2020 and March 2022 that examined work-life balance (WLB) among those who worked from home. We propose a conceptual framework that organizes the antecedents and outcomes of WLB based on resource loss and gain. Resource loss occurred when employees faced stressors such as perceived work intensity, workspace limitations, technostr…	pandemic; remote work; review; work from home; work-life balance		Article	Final	All Open Access; Green Accepted Open Access; Green Open Access	Scopus	2-s2.0-85139493061
Kumar, V.; Rajan, B.; Salunkhe, U.; Joag, S.G.	Kumar, Vadapally Praveen (7404634666); Rajan, Bharath (48461735300); Salunkhe, Uday (55032993700); Joag, Shreekant G. (57190475747)	7404634666; 48461735300; 55032993700; 57190475747	Relating the dark side of new-age technologies and customer technostress	2022	Psychology and Marketing	39	12		2240	2259	0	54	10.1002/mar.21738	https://www.scopus.com/inward/record.uri?eid=2-s2.0-85139092252&doi=10.1002%2Fmar.21738&partnerID=40&md5=6046eef37e1ad72945e9e36c7099f72b	While the new-age technologies do provide firms with opportunities to engage with customers better, they create undesired effects such as stress among customers in terms of navigating the newer technologies. This study identifies such stress as customer technostress and defines this new construct as “the result of negative experiences faced by customers when interacting with firm-based new-age te…	customer engagement; customer experience; customer technostress; negative experience; new-age technologies; stress; the dark side of new-age technologies		Article	Final		Scopus	2-s2.0-85139092252
Loh, X.-K.; Lee, V.-H.; Loh, X.-M.; Tan, G.W.-H.; Ooi, K.-B.; Dwivedi, Y.K.	Loh, Xiu Kin (58418807000); Lee, Voon Hsien (42061780600); Loh, Xiu Ming (57212302322); Tan, Garry Wei Han (57035671700); Ooi, Keng Boon (14619509700); Dwivedi, Yogesh K. (35239818900)	58418807000; 42061780600; 57212302322; 57035671700; 14619509700; 35239818900	The Dark Side of Mobile Learning via Social Media: How Bad Can It Get?	2022	Information Systems Frontiers	24	6		1887	1904	0	60	10.1007/s10796-021-10202-z	https://www.scopus.com/inward/record.uri?eid=2-s2.0-85116823836&doi=10.1007%2Fs10796-021-10202-z&partnerID=40&md5=3748dc159f67e21614cf20e69d2fce90	As the COVID-19 pandemic continues to spread at an unprecedented rate, many universities around the world halted physical forms of teaching and learning to stop the spread of the virus. As a result, many university students were forced to utilize online learning through channels such as mobile social media. Due to the novelty of this situation, there are many unknowns particularly with the negati…	COVID-19; Distance learning; Exhaustion; Higher education; Mobile learning; Online learning; Social media; Stimulus–organism–response; Technostress	E-learning; Education computing; Social networking (online); Students; Viruses; Distance-learning; Exhaustion; High educations; Intention to use; Mobile Learning; Online learning; Social media; Stimulus–organism–response; Technostress; University students; COVID-19	Article	Final	All Open Access; Green Final Open Access; Green Open Access; Hybrid Gold Open Access	Scopus	2-s2.0-85116823836
Apriyanti, A.; Priharsari, D.; Aknuranda, I.	Apriyanti, Apriyanti (58080419900); Priharsari, Diah (57214143475); Aknuranda, Ismiarta (57193834337)	58080419900; 57214143475; 57193834337	Analysis of Organization and Individual Factors to Resolving the Technostress on Employees	2022	ACM International Conference Proceeding Series				288	293	0	1	10.1145/3568231.3568278	https://www.scopus.com/inward/record.uri?eid=2-s2.0-85146946104&doi=10.1145%2F3568231.3568278&partnerID=40&md5=e993f75a7581b3586df9274da1636cb2	The application of information technology provides many benefits for humans, such as higher productivity and efficiency. However, it has some adverse effects. One of the negative effects of technology is technostress. Technostress is a negative psychological state associated with threats to new technology, leading to anxiety, mental exhaustion, and scepticism. Previous research has shown the role…	Engagement Facilities; Literacy Facilities; Mindfulness; Provision of Technical Support; Self-Efficacy; Technostress; Willingness to Learn	Engagement facility; Individual factors; Learn+; Literacy facility; Mindfulness; Provision of technical support; Self efficacy; Technical support; Technostress; Willingness to learn; Personnel	Conference paper	Final		Scopus	2-s2.0-85146946104
Kasim, N.M.; Fauzi, M.A.; Yusuf, M.F.; Wider, W.	Kasim, Nur Muneerah Binti (57217633221); Fauzi, Muhammad Ashraf (57201009714); Yusuf, Muhammad Fakhrul (58064955100); Wider, Walton (57193087794)	57217633221; 57201009714; 58064955100; 57193087794	The Effect of WhatsApp Usage on Employee Innovative Performance at the Workplace: Perspective from the Stressor–Strain–Outcome Model	2022	Behavioral Sciences	12	11	456			0	14	10.3390/bs12110456	https://www.scopus.com/inward/record.uri?eid=2-s2.0-85149469047&doi=10.3390%2Fbs12110456&partnerID=40&md5=cedfa2226e68d418281e602fd90afb18	Social media applications have increasingly become a valuable platform for personal communication and knowledge sharing in working life. Several researchers have considered the direct role of social media usage in influencing job performance. However, limited studies explore how social media use may impact employees’ job performance, especially in innovativeness. Moreover, inconsistencies in the …	communication overload; information overload; innovative job performance; social media; social overload; technostress		Article	Final	All Open Access; Gold Open Access; Green Accepted Open Access; Green Open Access	Scopus	2-s2.0-85149469047
Lin, S.-C.; Jian, E.-T.	Lin, Shengcheng (14832918800); Jian, Erting (58131465700)	14832918800; 58131465700	Effects of Personality Traits Concerning Media Use Decisions on Fear of Missing Out and Social Media Use Behavior	2022	Behavioral Sciences	12	11	460			0	9	10.3390/bs12110460	https://www.scopus.com/inward/record.uri?eid=2-s2.0-85149467192&doi=10.3390%2Fbs12110460&partnerID=40&md5=4c98989ff3d7db69bed368b829dc7c24	We could view the phenomenon of fear of missing out (FoMO) as a dilemma of too many choices about social media. Although there are already various studies on FoMO, there is still a lack of studies on what personality traits concerning media use decisions will contribute to FoMO or how FoMO mediates these personality traits and people’s social media use behavior, and, thus, corresponding negative …	compulsive use; fear of missing out; maximizing tendency; regret tendency; social comparison orientation; surveillance use; technostress		Article	Final	All Open Access; Gold Open Access; Green Accepted Open Access; Green Open Access	Scopus	2-s2.0-85149467192
Vega-Muñoz, A.; Estrada-Muñoz, C.; Andreucci-Annunziata, P.; Contreras-Barraza, N.; Bilbao-Cotal, H.	Vega-Muñoz, Alejandro (59665602600); Estrada-Muñoz, Carla (57218214699); Andreucci-Annunziata, Paola M. (57192072321); Contreras-Barraza, Nicolás (57222871126); Bilbao-Cotal, Heidi (57959660300)	59665602600; 57218214699; 57192072321; 57222871126; 57959660300	Validation of a Measurement Scale on Technostress for University Students in Chile	2022	International Journal of Environmental Research and Public Health	19	21	14493			0	6	10.3390/ijerph192114493	https://www.scopus.com/inward/record.uri?eid=2-s2.0-85141613363&doi=10.3390%2Fijerph192114493&partnerID=40&md5=490a5453aabd606c73afcf032e2586e4	The main aim in this research was to validate a scale for measuring technostress in Chilean university students under the context of hybrid education. There were 212 university students as participants from the central-south zone of Chile. For measuring technostress manifestations, a technostress questionnaire for Chinese university professors and its adaptation for Spanish university students wa…	behavior studies; higher education; information technology; mental health; overwork; students; technostress	education; higher education; information technology; mental health; student; university sector; adult; article; Chile; confirmatory factor analysis; female; human; internal consistency; major clinical study; male; manager; mitigation; questionnaire; technostress; tertiary education; university student; psychometry; university; Female; Humans; Male; Psychometrics; Students; Surveys and Questionnai…	Article	Final	All Open Access; Gold Open Access; Green Accepted Open Access; Green Open Access	Scopus	2-s2.0-85141613363
Kim, S.Y.; Park, H.; Kim, H.; Kim, J.; Seo, K.	Kim, Se-young (57881434700); Park, Hahyeon (57881281800); Kim, Hongbum (55928148300); Kim, Joon (57881281900); Seo, Kyoungwon (57195072325)	57881434700; 57881281800; 55928148300; 57881281900; 57195072325	Technostress causes cognitive overload in high-stress people: Eye tracking analysis in a virtual kiosk test	2022	Information Processing and Management	59	6	103093			0	43	10.1016/j.ipm.2022.103093	https://www.scopus.com/inward/record.uri?eid=2-s2.0-85137617849&doi=10.1016%2Fj.ipm.2022.103093&partnerID=40&md5=aabfa6693679a6bd65ef1f19db33080e	In the midst of the COVID-19 pandemic, the use of non-face-to-face information and communication technology (ICT) such as kiosks has increased. While kiosks are useful overall, those who do not adapt well to these technologies experience technostress. The two most serious technostressors are inclusion and overload issues, which indicate a sense of inferiority due to a perceived inability to use I…	Cognitive load; Eye tracking; Kiosk; Technostress; Virtual reality	Beverages; Eye tracking; Support vector machines; Cognitive loads; Cognitive overload; Eye-tracking; High stress; Information and Communication Technologies; Kiosk; Lower stress; Performance; Technostress; Tracking feature; Virtual reality	Article	Final	All Open Access; Green Accepted Open Access; Green Open Access; Hybrid Gold Open Access	Scopus	2-s2.0-85137617849
Singh, P.; Bala, H.; Lal Dey, B.L.; Filieri, R.	Singh, Pallavi (56704033300); Bala, Hillol (14013849000); Lal Dey, Bidit Lal (37009679300); Filieri, Raffaele (55213848700)	56704033300; 14013849000; 37009679300; 55213848700	Enforced remote working: The impact of digital platform-induced stress and remote working experience on technology exhaustion and subjective wellbeing	2022	Journal of Business Research	151			269	286	0	141	10.1016/j.jbusres.2022.07.002	https://www.scopus.com/inward/record.uri?eid=2-s2.0-85133856230&doi=10.1016%2Fj.jbusres.2022.07.002&partnerID=40&md5=e260a95c53d053c701f9e7e8c6ad30bc	The COVID-19 pandemic forced most individuals to work from home. Simultaneously, there has been an uptake of digital platform use for personal purposes. The excessive use of technology for both work and personal activities may cause technostress. Despite the growing interest in technostress, there is a paucity of research on the effects of work and personal technology use in tandem, particularly …	COVID-19; Digital platforms; Enforced remote work; Resilience; Subjective wellbeing; Technostress		Article	Final	All Open Access; Green Accepted Open Access; Green Open Access	Scopus	2-s2.0-85133856230
Battisti, E.; Alfiero, S.; Leonidou, E.	Battisti, Enrico (57188855623); Alfiero, Simona (57195248702); Leonidou, Erasmia (55873209200)	57188855623; 57195248702; 55873209200	Remote working and digital transformation during the COVID-19 pandemic: Economic–financial impacts and psychological drivers for employees	2022	Journal of Business Research	150			38	50	0	129	10.1016/j.jbusres.2022.06.010	https://www.scopus.com/inward/record.uri?eid=2-s2.0-85131833878&doi=10.1016%2Fj.jbusres.2022.06.010&partnerID=40&md5=46bc91e943306f3c9a54fd9e5b87cde7	Digital and Information and Communication Technologies (ICTs) and, consequently, remote working have increased since the start of the COVID-19 pandemic. However, workers’ economic–financial perception of remote working conditions, such as digital technology and its implementation, has scarcely been researched. Therefore, this study aims to investigate the economic–financial impacts of remote work…	COVID-19 pandemic; Digital technology; Digital transformation; Economic–financial impacts; Psychological drivers; Remote working		Article	Final	All Open Access; Green Final Open Access; Green Open Access	Scopus	2-s2.0-85131833878
Can-Yalçin, R.; Gökmen, Y.; Erdem, H.; Türen, U.	Can-Yalçin, Rukiye (57732375600); Gökmen, Yunus (56595314000); Erdem, Haluk (57193253902); Türen, Ufuk (55994209100)	57732375600; 56595314000; 57193253902; 55994209100	The Mediating Role of Organisational Cynicism on the Relationship Between Technostress and Job Performance: A Research on Teachers; Teknostres ve İş Performansı İlişkisinde Örgütsel Sinizmin Aracılık Rolü: Öğretmenler Üzerinde Bir Çalışma	2022	Sosyoekonomi	30	54		73	99	0	2	10.17233/sosyoekonomi.2022.04.04	https://www.scopus.com/inward/record.uri?eid=2-s2.0-85195464425&doi=10.17233%2Fsosyoekonomi.2022.04.04&partnerID=40&md5=2bb2c7d343878a35a89498c64b5628ec	This study's primary purpose is to examine organisational cynicism's mediating role in the relationship between technostress and job performance. Data are obtained from 234 teachers working in public and private schools in Turkey. In the study, correlation and regression analyses have been performed to determine the relationships and effects between variables, and the structural equation model ha…	Job Performance; Organisational Cynicism; Technostress		Article	Final	All Open Access; Gold Open Access; Green Accepted Open Access; Green Open Access	Scopus	2-s2.0-85195464425
Pace, F.; Sciotto, G.; Randazzo, N.A.; Macaluso, V.	Pace, Francesco (55646019700); Sciotto, Giulia (57221280888); Randazzo, Naomi Alexia (57942782600); Macaluso, Vincenza (57942143800)	55646019700; 57221280888; 57942782600; 57942143800	Teachers’ Work-Related Well-Being in Times of COVID-19: The Effects of Technostress and Online Teaching	2022	Social Sciences	11	10	453			0	8	10.3390/socsci11100453	https://www.scopus.com/inward/record.uri?eid=2-s2.0-85140582095&doi=10.3390%2Fsocsci11100453&partnerID=40&md5=f024505991c0497061fb1e43f32903ef	Following the outbreak of the COVID-19 pandemic, one of the first measures implemented in Italy was the transition from frontal teaching to online teaching. The sudden need to use technologies to perform their job has added a source of stress to teachers’ work: so-called technostress. The difficulties experienced in this transition may also have affected the perception of work-related well-being,…	COVID-19; meaningful work; online teaching; teachers; technostress; well-being		Article	Final	All Open Access; Gold Open Access; Green Final Open Access; Green Open Access	Scopus	2-s2.0-85140582095
Salazar-Concha, C.; Ficapal-Cusí, P.; Peñarroja, V.; Enache-Zegheru, M.	Salazar-Concha, Cristian (57218376203); Ficapal-Cusí, Pilar (36682144500); Peñarroja, V. (29867454300); Enache-Zegheru, Mihaela (57220083938)	57218376203; 36682144500; 29867454300; 57220083938	Validation of the Spanish version of the Technostress Creators Scale in Chilean Workers; Validación de la versión en español del Inventario de creadores de tecnoestrés en trabajadores chilenos	2022	Anales de Psicologia	38	3		518	529	0	5	10.6018/analesps.509551	https://www.scopus.com/inward/record.uri?eid=2-s2.0-85136929383&doi=10.6018%2Fanalesps.509551&partnerID=40&md5=386591674e0ad823adbdfa7821a0e602	The purpose of this study was to adapt and validate the Spanish version of the Technostress Creators Scale (TCS). The scale was administered to 1.047 Chilean professionals. The internal structure of the scale was tested by conducting exploratory and confirmatory factor analyses. The average variance extracted (AVE) and the Fornell–Larcker criterion were used to examine convergent and discriminant…	Confirmatory factor analysis; Exploratory factor analysis; Scale validation; Technostress; Technostress creators		Article	Final	All Open Access; Gold Open Access	Scopus	2-s2.0-85136929383
Li, Y.; Wang, F.	Li, Yue (57221624817); Wang, Fashuo (57766722500)	57221624817; 57766722500	Challenge stressors from using social media for work and change-oriented organizational citizenship behavior: Effects of public service motivation and job involvement	2022	Government Information Quarterly	39	4	101741			0	16	10.1016/j.giq.2022.101741	https://www.scopus.com/inward/record.uri?eid=2-s2.0-85132962129&doi=10.1016%2Fj.giq.2022.101741&partnerID=40&md5=3bbeaeda47cac2044f10e2f95cb43619	There is a growing attention to the phenomenon of technostress in the workplace over the last decade. However, research to date has focused predominantly on the dark side of technostress, while empirical studies on the challenge aspect of technostress have been absent. Using data collected from government ministry employees in China, this study utilized a moderated mediation model to examine how …	Challenge stressor; Change-oriented organizational citizenship behavior; Job involvement; Public service motivation; Social media use for work		Article	Final		Scopus	2-s2.0-85132962129
Niu, L.; Wang, X.; Wallace, M.P.; Pang, H.; Xu, Y.	Niu, Liwei (57612118200); Wang, Xinghua (57201254861); Wallace, Matthew P. (57220793744); Pang, Hui (57610777100); Xu, Yanping (57352352400)	57612118200; 57201254861; 57220793744; 57610777100; 57352352400	Digital learning of English as a foreign language among university students: How are approaches to learning linked to digital competence and technostress?	2022	Journal of Computer Assisted Learning	38	5		1332	1346	0	24	10.1111/jcal.12679	https://www.scopus.com/inward/record.uri?eid=2-s2.0-85128746568&doi=10.1111%2Fjcal.12679&partnerID=40&md5=0806284271394705a4c11ef2f974d495	Background: In view of the widespread use of digital technologies in English as a foreign language (EFL) learning and the importance of students' approaches to learning (SAL) and digital competence, as well as the threats of technostress in digital settings, digital EFL learning requires a critical examination. Objectives: This study sought to investigate the interrelationships among of SAL, stud…	burnout; digital competence; English as a foreign language; Students' approaches to learning; technostress		Article	Final		Scopus	2-s2.0-85128746568
Al-Tammemi, A.B.; Nheili, R.; Jibuaku, C.H.; Al Tamimi, D.; Aljaberi, M.A.; Khatatbeh, M.; Barakat, M.; Al-Maqableh, H.O.; Fakhouri, H.N.	Al-Tammemi, Ala'a B. (57216892163); Nheili, Rana (57772540100); Jibuaku, Chiamaka Henrietta (57196723165); Al Tamimi, Dua’a (57773747600); Aljaberi, Musheer A. (57200333963); Khatatbeh, Moawiah M. (26421267800); Barakat, Muna M. (57216549396); Al-Maqableh, Hindya O. (57349891300); Fakhouri, Hussam Nawwaf (25927022600)	57216892163; 57772540100; 57196723165; 57773747600; 57200333963; 26421267800; 57216549396; 57349891300; 25927022600	A qualitative exploration of university students’ perspectives on distance education in Jordan: An application of Moore’s theory of transactional distance	2022	Frontiers in Education	7		960660			0	17	10.3389/feduc.2022.960660	https://www.scopus.com/inward/record.uri?eid=2-s2.0-85139561280&doi=10.3389%2Ffeduc.2022.960660&partnerID=40&md5=c8977f61604e1dd684fba2413015aea2	The current study aimed at exploring university students’ perspectives on the emergency distance education strategy that was implemented during the COVID-19 crisis in Jordan, one of the countries in the Eastern Mediterranean Region. Utilizing a qualitative design supported by Moore’s theory of transactional distance, a total of 17 semi-structured interviews were conducted with university students…	COVID-19; digital preparedness; distance education; Jordan; Moore’s theory; qualitative; transactional distance		Article	Final	All Open Access; Gold Open Access	Scopus	2-s2.0-85139561280
Salazar-Concha, C.; Encina Ramírez, C.; Rojas Ramírez, G.; Araya-Guzman, S.	Salazar-Concha, Cristian (57218376203); Encina Ramírez, Catalina (57896799300); Rojas Ramírez, Godofredo (57897995300); Araya-Guzman, Sergio (57205705690)	57218376203; 57896799300; 57897995300; 57205705690	Technostress and its effect on productivity in university students in times of COVID-19; Tecnoestrés y su efecto sobre la productividad en estudiantes universitarios en tiempos de la COVID-19	2022	Revista Venezolana de Gerencia	27	100		1721	1738	0	6	10.52080/rvgluz.27.100.26	https://www.scopus.com/inward/record.uri?eid=2-s2.0-85138440495&doi=10.52080%2Frvgluz.27.100.26&partnerID=40&md5=aedac19f287a2adcb87b1650b3d47609	In recent years, students have been confronted with new technological demands and requirements and have had to devote a significant amount of time to their learning. However, these new academic demands could cause them negative effects such as technostress. Technostress is a disorder that involves a series of responses that affect human behavior and conduct. Based on the Person-Environment Fit Th…	Chile; COVID-19; productivity; students; Technostress	COVID-19; curriculum; learning; mental health; pandemic; productivity; student; university sector; Chile	Article	Final	All Open Access; Gold Open Access	Scopus	2-s2.0-85138440495
Nayak, S.; Budhwar, P.	Nayak, Sunanda (57194439298); Budhwar, Pawan S. (6701694690)	57194439298; 6701694690	Negative effects of enterprise social networks (ESNs) and technostress: empirical evidence from R&D centres operating in India	2022	Aslib Journal of Information Management	74	5		956	988	0	15	10.1108/AJIM-08-2021-0228	https://www.scopus.com/inward/record.uri?eid=2-s2.0-85122972377&doi=10.1108%2FAJIM-08-2021-0228&partnerID=40&md5=3d771020501f73e787ab8d8b7a5243b9	Purpose: Nowadays, technostress is a common problem for many organisations. The purpose of this research is to investigate the underlying mechanisms under which enterprise social networks (ESNs) leads to technostress and their consequences. Design/methodology/approach: The authors collected data from 242 employees working in research and development (R&D) centres in India and analysed the data us…	Enterprise social networks; ESNs; Mental health; Perceived organisation support; Performance; Technostress; Turnover intention	Economic and social effects; Health; Moderators; Personnel; Social networking (online); Enterprise social network; Mental health; Perceived organization support; Performance; Research and development; Social life; Social media; Technostress; Turnover intentions; Least squares approximations	Article	Final		Scopus	2-s2.0-85122972377
Braunheim, L.; Otten, D.; Kasinger, C.; Braehler, E.; Beutel, M.E.	Braunheim, Lisa (57776171500); Otten, Daniëlle (57215205007); Kasinger, Christoph (57226017744); Braehler, E. (55938397900); Beutel, Manfred Elmar (7005494922)	57776171500; 57215205007; 57226017744; 55938397900; 7005494922	Individual and Work-Related Predictors of Exhaustion in East and West Germany	2022	International Journal of Environmental Research and Public Health	19	18	11533			0	4	10.3390/ijerph191811533	https://www.scopus.com/inward/record.uri?eid=2-s2.0-85138788440&doi=10.3390%2Fijerph191811533&partnerID=40&md5=bd57434495fbcfb2a55547a775536a47	Chronic exhaustion is a consequence of detrimental working conditions and demands, as well as inadequate coping techniques, potentially resulting in burnout. Previous research has studied occupational environment and individual factors as predictors of exhaustion. Although these differ between former East and West German states, the regional distinction regarding exhaustion has been neglected. To…	burnout; East/West Germany; exhaustion; information and communication technologies; technostress	information and communication technology; mental health; prediction; regression analysis; working conditions; Article; burnout; e-mail; exhaustion; Germany; internet use; job stress; least square analysis; leisure; occupational health; population research; scoring system; social problem; technostress; work environment; working time	Article	Final	All Open Access; Gold Open Access; Green Final Open Access; Green Open Access	Scopus	2-s2.0-85138788440
Al-Abdullatif, A.M.; Aladsani, H.K.	Al-Abdullatif, Ahlam Mohammed (57190048722); Aladsani, Hibah Khalid (57223981246)	57190048722; 57223981246	Parental Involvement in Distance K-12 Learning and the Effect of Technostress: Sustaining Post-Pandemic Distance Education in Saudi Arabia	2022	Sustainability (Switzerland)	14	18	11305			0	4	10.3390/su141811305	https://www.scopus.com/inward/record.uri?eid=2-s2.0-85138717797&doi=10.3390%2Fsu141811305&partnerID=40&md5=5eb7e143d9710b22b0a0e12bd14b4996	This study explored the effect of parental involvement in K-12 distance learning activities on their perceived technostress and behaviours of support toward their children’s learning in Saudi Arabia. Partial least squares structural equation modeling (PLS-SEM) was used to analyse the data. Applying the person-technology (P-T) fit model, this study proposed a model comprising five factors to answe…	distance education; K-12 education; parents; post-pandemic; Saudi Arabia; technostress	education; learning; numerical model; research work; Saudi Arabia	Article	Final	All Open Access; Gold Open Access; Green Accepted Open Access; Green Open Access	Scopus	2-s2.0-85138717797
Shaukat, S.; Bendixen, L.D.; Ayub, N.	Shaukat, Sadia (37862168300); Bendixen, Lisa D. (6601906288); Ayub, Nadia (46461083900)	37862168300; 6601906288; 46461083900	The Impact of Technostress on Teacher Educators’ Work–Family Conflict and Life Satisfaction While Working Remotely during COVID-19 in Pakistan	2022	Education Sciences	12	9	616			0	15	10.3390/educsci12090616	https://www.scopus.com/inward/record.uri?eid=2-s2.0-85138690498&doi=10.3390%2Feducsci12090616&partnerID=40&md5=8049ea4a8ffeb4d035abde79b8f31559	This study aims to examine the relationship between teacher educators’ technostress, work–family conflict, and life satisfaction while working from home during the COVID-19 pandemic in Pakistan. The sample consists of 292 respondents, 151 (51.7%) male and 141 (48.3%) female teacher educators, who participated in this study. Three scales, the Technostress Scale (TS), Work–Family Conflict Scale (WF…	COVID-19; life satisfaction; teacher educators; technostress; work–family life conflict		Article	Final	All Open Access; Gold Open Access; Green Accepted Open Access; Green Open Access	Scopus	2-s2.0-85138690498
Li, X.; Liu, D.	Li, Xinghua (57896674300); Liu, Dehua (57897151800)	57896674300; 57897151800	The Influence of Technostress on Cyberslacking of College Students in Technology-Enhanced Learning: Mediating Effects of Deficient Self-Control and Burnout	2022	International Journal of Environmental Research and Public Health	19	18	11800			0	8	10.3390/ijerph191811800	https://www.scopus.com/inward/record.uri?eid=2-s2.0-85138372758&doi=10.3390%2Fijerph191811800&partnerID=40&md5=84e3938439170bc91d9550f52065e5d3	College students frequently experience technostress and engage in cyberslacking whilst participating in technology-enhanced learning (TEL). This research aimed to investigate the influence mechanism of technostress on college students’ cyberslacking. This research recruited 634 students from two Chinese colleges to complete a web-based questionnaire adapted from previous research. Structural equa…	burnout; chain mediating effect; cyberslacking; deficient self-control; technostress	academic performance; health geography; health impact; higher education; information and communication technology; learning; mental health; social behavior; student; technology adoption; article; burnout; college student; controlled study; human; major clinical study; questionnaire; self control; structural equation modeling; technostress; technology; China; Burnout, Professional; Humans; Learnin…	Article	Final	All Open Access; Gold Open Access; Green Final Open Access; Green Open Access	Scopus	2-s2.0-85138372758
Scheepers, L.; Angerer, P.; Dragano, N.	Scheepers, Louisa (57853407500); Angerer, Peter (7003276812); Dragano, Nico (13411221500)	57853407500; 7003276812; 13411221500	Digitalisation in Craft Enterprises: Perceived Technostress, Readiness for Prevention and Countermeasures—A Qualitative Study	2022	International Journal of Environmental Research and Public Health	19	18	11349			0	4	10.3390/ijerph191811349	https://www.scopus.com/inward/record.uri?eid=2-s2.0-85138356587&doi=10.3390%2Fijerph191811349&partnerID=40&md5=7b1cf2e2f24df963b7e3f3dffb1f8889	Introduction: Digital technologies are increasingly used in the craft sector. Innovative technologies have several benefits for businesses but working with them can also induce negative feelings and stress. Data are lacking on perceived stress as well as the resulting strain and effects on health. However, information is needed about the principles of healthy working conditions in the context of …	digital stress; preventive intervention; technology; work-stress	craft production; data set; health risk; qualitative analysis; working conditions; article; content analysis; controlled study; data analysis; digital technology; employee; heating; human; interview; job stress; manager; perception; practice guideline; prevention; qualitative research; technostress; work environment; workplace; psychology; technology; Humans; Qualitative Research; Technology; Wor…	Article	Final	All Open Access; Gold Open Access; Green Final Open Access; Green Open Access	Scopus	2-s2.0-85138356587
de Groote, D.; Van Ouytsel, J.	de Groote, Debra (57761752900); Van Ouytsel, Joris (56400925800)	57761752900; 56400925800	Digital stress within early adolescents’ friendships – A focus group study from Belgium	2022	Telematics and Informatics	73		101877			0	14	10.1016/j.tele.2022.101877	https://www.scopus.com/inward/record.uri?eid=2-s2.0-85135956530&doi=10.1016%2Fj.tele.2022.101877&partnerID=40&md5=9f1767a4ea48c3108c00dd9aa4bf59be	Social media and constant online connectivity create opportunities, but also new challenges for early adolescents, who are often still developing their social skills. This focus group study aims to explore young teenagers’ perceptions about how digital media is associated with digital stress within their friendships. We held nine focus group interviews, among 51 secondary school students (n = 24 …	Adolescents; Digital stress; Fear of Missing Out; Friendship; Technostress	Behavioral research; Human computer interaction; Adolescent; Belgium; Digital stress; Fear of missing out; Focus group studies; Focus groups; Friendship; Social media; Social skills; Technostress; Digital storage	Article	Final		Scopus	2-s2.0-85135956530
Luu, L.T.	Luu, Trong Tuan (36640695200)	36640695200	How and when does hospitality employees’ core beliefs challenge foster their proactive coping for technostress?: Examining the roles of promotion focus, job insecurity, and technostress	2022	Journal of Hospitality and Tourism Management	52			86	99	0	13	10.1016/j.jhtm.2022.05.017	https://www.scopus.com/inward/record.uri?eid=2-s2.0-85132225534&doi=10.1016%2Fj.jhtm.2022.05.017&partnerID=40&md5=9ae1e6b0c90e31cf6726a6729e5e97c6	Disruptions to where hospitality work is performed has been caused by the COVID-19 pandemic. The COVID-19 spread urged hospitality organizations to apply digital technologies for undertaking work from home. Nevertheless, little is understood about how hospitality employees cope with stress linked with the use of digital technologies. The aim of this study is to examine how hospitality employees' …	Core beliefs challenge; COVID-19; IT control; Job insecurity; Positive reinterpretation; Promotion focus		Article	Final		Scopus	2-s2.0-85132225534
Schauffel, N.; Kaufmann, L.M.; Rynek, M.; Ellwart, T.	Schauffel, Nathalie (57270261000); Kaufmann, Lena Maria (57732531700); Rynek, Mona (57375160500); Ellwart, Thomas (7801649835)	57270261000; 57732531700; 57375160500; 7801649835	Technostress During COVID-19: Action Regulation Hindrances and the Mediating Role of Basic Human Needs among Psychology Students	2022	Psychology Learning and Teaching	21	3		235	253	0	5	10.1177/14757257221102563	https://www.scopus.com/inward/record.uri?eid=2-s2.0-85131528061&doi=10.1177%2F14757257221102563&partnerID=40&md5=8a958a2322f07d536a2bf0d1bc8847d5	The COVID-19 pandemic led to an abrupt change from in-person to online teaching in higher education, resulting in increased use of information and communication technology (ICT) and students’ stress and uncertainty. Integrating theories of human motivation, stress, and humane work design, we investigated whether different types of action regulation hindrances (ARH) pertaining to human (ICT compet…	Action regulation hindrances; basic human needs; COVID-19; online teaching; technostress		Article	Final	All Open Access; Green Accepted Open Access; Green Open Access	Scopus	2-s2.0-85131528061
Homaid, A.	Homaid, Abdo Ali (56719759000)	56719759000	Problematic social media use and associated consequences on academic performance decrement during Covid-19	2022	Addictive Behaviors	132		107370			0	40	10.1016/j.addbeh.2022.107370	https://www.scopus.com/inward/record.uri?eid=2-s2.0-85130782203&doi=10.1016%2Fj.addbeh.2022.107370&partnerID=40&md5=d8434e13b56aa36dfd04b6efae38356a	Based on the Stressor-Strain-Outcome (SSO) model, this study investigates the mechanism by which problematic social media use (PSMU) influences academic performance decrement via two psychological factors namely, technostress and exhaustion. It also identifies the social media usage characteristics of undergraduate students in Saudi Arabia during Covid-19. An online questionnaire was distributed …	Academic performance decrement; Covid-19 pandemic; Exhaustion; Social media addiction; Stressor-strain-outcome model; Technostress	academic achievement; article; Article; behavior; burnout; confidentiality; controlled study; coronavirus disease 2019; cross-sectional study; exercise; exhaustion; female; health behavior; health care organization; human; insomnia; internet addiction; Likert scale; male; mental stress; pandemic; psychological aspect; psychotherapy; questionnaire; scoring system; self report; social media; social…	Article	Final		Scopus	2-s2.0-85130782203
Chunhua, N.; Yanyan, W.; Sha, S.	Chunhua, Niu (60156357700); Yanyan, Wu (60156742200); Sha, Yongzhong (35180299700)	60156357700; 60156742200; 35180299700	Research on Public Usage Intention and Behavior in Contact Tracing Technology from a Digital Governance Perspective; 数字治理视角下接触追踪技术的公众使用意向与行为研究	2022	Library and Information Service	66	18		53	71	0	2	10.13266/j.issn.0252-3116.2022.18.006	https://www.scopus.com/inward/record.uri?eid=2-s2.0-105019779004&doi=10.13266%2Fj.issn.0252-3116.2022.18.006&partnerID=40&md5=85e935c96ee104dd8e27f594efd8c592	[Purpose/Significance]As a typical method of digital governance, the potential function of contact tracing technology depends on the widespread use of the public.Exploring the factors influencing the public's intention and behavior towards the use of contact tracing technology in China will help inform the government's decision to promote the use of it, thus helping its normalized application.[Me…	contact tracing technology; digital governance; usage behavior; usage intention; UTAUT		Article	Final		Scopus	2-s2.0-105019779004
DIkshit, P.; Gupta, M.P.; Kar, A.K.; Chandra, B.	DIkshit, Pankaj (57446152900); Gupta, Manmohan Prasad (57214001328); Kar, Arpan Kumar (55911169300); Chandra, B. (59038094000)	57446152900; 57214001328; 55911169300; 59038094000	Taxation transformation of businesses enabled by information systems: an empirical study of Goods and Services Tax implementation in India	2022	SN Business and Economics	2	9	123			0	2	10.1007/s43546-022-00296-1	https://www.scopus.com/inward/record.uri?eid=2-s2.0-105000397504&doi=10.1007%2Fs43546-022-00296-1&partnerID=40&md5=7f843fa16c7fffa4273c30c7ab82cc83	This research studies the largest e-governance initiative of India that used a single information system to transform its taxation system. The study assesses the success of the Goods and Service Tax (GST) e-governance information system using the DeLone and McLean model. The model is also expanded to assess this very large and transformative reform from the perspective of policy intervention by t…	e-Governance; Goods and Services Tax (GST); Government policy; Information system success; Technostress		Article	Final		Scopus	2-s2.0-105000397504
Boyer-Davis, S.; Berry, K.	Boyer-Davis, Stacy (57272147900); Berry, Kevin (57222713464)	57272147900; 57222713464	Technostress Creators in Higher Education During the Covid-19 Pandemic: A Comparison of Faculty Perceptions and Experiences	2022	Journal of Higher Education Theory and Practice	22	10		1	16	0	3	10.33423/jhetp.v22i10.5383	https://www.scopus.com/inward/record.uri?eid=2-s2.0-85137666378&doi=10.33423%2Fjhetp.v22i10.5383&partnerID=40&md5=b155ad1ea5354bce39c62c3c992c1cd4	The purpose of this study is to advance the scholarship related to techno-distress in higher education. Two surveys were conducted during the COVID-19 pandemic of college and university professors to evaluate technostress creator perceptions. The Technostress Creators Scale (Tarafdar et al., 2007) was used to measure the technostress of college and university faculty early in the pandemic (2020),…	COVID-19; faculty; higher education; technology stress; technostress; technostress creators		Article	Final	All Open Access; Bronze Open Access	Scopus	2-s2.0-85137666378
Wang, Q.; Zhao, G.; Cheng, Z.	Wang, Qiong (55698262400); Zhao, Guoqing (36976912000); Cheng, Zhuo (57702992400)	55698262400; 36976912000; 57702992400	Examining the moderating role of technostress and compatibility in EFL Learners’ mobile learning adoption: A perspective from the theory of planned behaviour	2022	Frontiers in Psychology	13		919971			0	14	10.3389/fpsyg.2022.919971	https://www.scopus.com/inward/record.uri?eid=2-s2.0-85136593919&doi=10.3389%2Ffpsyg.2022.919971&partnerID=40&md5=b4184fb3e3f6c56d6af252dea8d33e6e	Mobile English learning has multiple advantages and brings enormous benefits to EFL learners. However, not everyone adopts it, and the determinants of learners’ adoption intention have not yet been investigated fully. This study aimed to better understand learners’ adoption by employing the theory of planned behaviour (TPB) in conjunction with the influences of technostress and compatibility. Bas…	compatibility; mobile English learning; technostress; theory of planned behaviour (TPB); undergraduates		Article	Final	All Open Access; Gold Open Access; Green Accepted Open Access; Green Open Access	Scopus	2-s2.0-85136593919
Hurbean, L.; Dospinescu, O.; Munteanu, V.; Danaiata, D.	Hurbean, Luminiţa (25644791900); Dospinescu, Octavian (25644531900); Munteanu, Valentin Partenie (55365500600); Danaiata, Doina (57200216392)	25644791900; 25644531900; 55365500600; 57200216392	Effects of Instant Messaging Related Technostress on Work Performance and Well-Being	2022	Electronics (Switzerland)	11	16	2535			0	23	10.3390/electronics11162535	https://www.scopus.com/inward/record.uri?eid=2-s2.0-85137386783&doi=10.3390%2Felectronics11162535&partnerID=40&md5=6e450c3eef475cfc4f7c50845e399553	The new era of hyper-communication has led organizations to increasingly adopt communications technologies such as instant messaging (IM) for better connections and improved work efficiency. The ongoing COVID-19 pandemic has exerted further pressure and many organizations increasingly depend on IM tools to manage remote workers. In this new context, negative workplace impacts of IM seem more plau…	individual well-being; individual work performance; instant messaging; techno-stressors; teleworking		Article	Final	All Open Access; Gold Open Access; Green Accepted Open Access; Green Open Access	Scopus	2-s2.0-85137386783
Torales, J.; Torres-Romero, A.D.; Di Giuseppe, M.F.; Rolón-Méndez, E.R.; Martínez-López, P.L.; Heinichen-Mansfeld, K.V.; Barrios, I.; O’Higgins, M.; Almiron-Santacruz, J.; Melgarejo, O.; Ruiz-Díaz, N.; Castaldelli-Maia, J.M.; Ventriglio, A.	Torales, Julio (56105565800); Torres-Romero, Anthon Daniel (57731512600); Di Giuseppe, Matías Franco (57732513700); Rolón-Méndez, Elías René (57732010100); Martínez-López, Patricia Lorena (57732010200); Heinichen-Mansfeld, Katja Victoria (57733009400); Barrios, Iván (57189991356); O’Higgins, Marcelo (57217074657); Almiron-Santacruz, José (57221866859); Melgarejo, Osvaldo (57217492613); Ruiz-Díaz,…	56105565800; 57731512600; 57732513700; 57732010100; 57732010200; 57733009400; 57189991356; 57217074657; 57221866859; 57217492613; 57219125309; 12774601300; 18937711300	Technostress, anxiety, and depression among university students: A report from Paraguay	2022	International Journal of Social Psychiatry	68	5		1063	1070	0	23	10.1177/00207640221099416	https://www.scopus.com/inward/record.uri?eid=2-s2.0-85131584492&doi=10.1177%2F00207640221099416&partnerID=40&md5=b0d1f8b63cfac0e1e3cb568435a3c1ef	Background: Although technologies (including information, e-learning, and communication) have been daily employed by University students in the last years, the COVID-19 pandemic has led to a considerable increase in their use. Technostress is a modern term referring to levels of stress caused by the prolonged exposure to technology. Aim: The aim of this study is to assess the technostress and rel…	anxiety; COVID-19; depression; e-learning; Technostress; university students	anxiety; anxiety disorder; cross-sectional study; depression; female; human; male; pandemic; Paraguay; student; university; Anxiety; Anxiety Disorders; COVID-19; Cross-Sectional Studies; Depression; Female; Humans; Male; Pandemics; Students; Universities	Article	Final		Scopus	2-s2.0-85131584492
Murray, S.A.; Shuler, H.D.; Davis, J.S.; Spencer, E.C.; Hinton, A.O.	Murray, Sandra A. (57203790241); Shuler, Haysetta D. (57217381529); Davis, Jamaine S. (55488347000); Spencer, Elsie C. (57219601163); Hinton, Antentor Othrell (55835132300)	57203790241; 57217381529; 55488347000; 57219601163; 55835132300	Managing technostress in the STEM world	2022	Trends in Biotechnology	40	8		903	906	0	13	10.1016/j.tibtech.2022.05.001	https://www.scopus.com/inward/record.uri?eid=2-s2.0-85130931399&doi=10.1016%2Fj.tibtech.2022.05.001&partnerID=40&md5=9addd79f7aa238e4344241ca6ec9ccd0	The rapid evolution of technological advancements in the science, technology, engineering, and mathematics (STEM) fields is enabling ever faster progress. However, the rapid pace of change can also lead to elevated stress for STEM workers. Here, we provide strategies for coping with and limiting technostress amongst researchers and other STEM professionals. © 2022 Elsevier Ltd	techno-complexity; techno-insecurity; techno-invasion; techno-overload; techno-unreliability; technostress	human; mathematics; note; technology; Humans; Mathematics; Technology	Note	Final	All Open Access; Green Accepted Open Access; Green Open Access	Scopus	2-s2.0-85130931399
Aktan, O.; Toraman, Ç.	Aktan, Osman (56485867700); Toraman, Çetin (56275917200)	56485867700; 56275917200	The relationship between Technostress levels and job satisfaction of Teachers within the COVID-19 period	2022	Education and Information Technologies	27	7		10429	10453	0	55	10.1007/s10639-022-11027-2	https://www.scopus.com/inward/record.uri?eid=2-s2.0-85128300261&doi=10.1007%2Fs10639-022-11027-2&partnerID=40&md5=201524d5fd2c65bbf9178f61f993760f	This research aims to determine the technostress levels experienced by teachers in distance education during the COVID-19 period and examine the relationship between this technostress level and job satisfaction. The research was structured in relational comparison type. The attendees comprised 525 teachers working at different echelons of education, determined in accordance with the purposive sam…	Covid 19; Distance Education; Job satisfaction; Teacher; Technostress		Article	Final	All Open Access; Bronze Open Access; Green Accepted Open Access; Green Open Access	Scopus	2-s2.0-85128300261
Anshari, M.; Hamdan, M.	Anshari, Muhammad (24536991300); Hamdan, Mahani Binti (56573594700)	24536991300; 56573594700	Understanding knowledge management and upskilling in Fourth Industrial Revolution: transformational shift and SECI model	2022	VINE Journal of Information and Knowledge Management Systems	52	3		373	393	0	82	10.1108/VJIKMS-09-2021-0203	https://www.scopus.com/inward/record.uri?eid=2-s2.0-85124752565&doi=10.1108%2FVJIKMS-09-2021-0203&partnerID=40&md5=070a8d4029849150f7835a326bccafa8	Purpose: The adoption of knowledge management (KM) to steer new skills and capabilities among people provides evidence that KM not only offers competitive advantages but also provides a means for organisational survival, by improvising core capabilities or generate new ones that can drive people in the Fourth Industrial Revolution (4IR) era. This paperaim to identify critical new skills and capab…	Fourth Industrial Revolution; KM research trends; Knowledge creation; Knowledge management; SECI; Skills	Behavioral research; Competition; Decision making; Digital storage; Industrial research; Industry 4.0; Project management; Collaborative innovation; Core capabilities; Decisions makings; Knowledge creations; Knowledge management research trend; Management research; Research trends; SECI; Shift-and; Skill; Knowledge management	Article	Final		Scopus	2-s2.0-85124752565
Camacho, S.; Barrios, A.	Camacho, Sonia M. (26767589300); Barrios, Andrés (57206508449)	26767589300; 57206508449	Teleworking and technostress: early consequences of a COVID-19 lockdown	2022	Cognition, Technology and Work	24	3		441	457	0	68	10.1007/s10111-022-00693-4	https://www.scopus.com/inward/record.uri?eid=2-s2.0-85123474296&doi=10.1007%2Fs10111-022-00693-4&partnerID=40&md5=fd5d862ffdff8f7684a4473166844362	This paper analyzes teleworkers’ technostress evolution over time, as well as its effects on these individuals’ work-related well-being over time. The proposed research model was tested using a survey-based longitudinal study with individuals that forcibly moved to teleworking in the context of a COVID-19 lockdown at two points in time (T0 and T1). Results indicate that two techno-stressors (work…	COVID-19; Technostress; Teleworking	COVID-19; Longitudinal study; Paper analysis; Research models; Technostress; Teleworkers; Teleworking; Two-point; Well being; Work-related; Locks (fasteners)	Article	Final	All Open Access; Bronze Open Access; Green Accepted Open Access; Green Open Access	Scopus	2-s2.0-85123474296
Galvin, J.; Evans, M.S.; Nelson, K.; Richards, G.; Mavritsaki, E.; Giovazolias, T.; Koutra, K.; Mellor, B.; Zurlo, M.C.; Smith, A.P.; Vallone, F.	Galvin, John (56735692200); Evans, Michael Scott (57207618071); Nelson, Kenisha V. (57189832092); Richards, Gareth (56587438400); Mavritsaki, Eirini (15081487500); Giovazolias, Theodoros (8979091600); Koutra, Katerina (57208098834); Mellor, Ben (57221348977); Zurlo, Maria Clelia (22837415600); Smith, Andrew P. (35429650000); Vallone, Federica (57197784954)	56735692200; 57207618071; 57189832092; 56587438400; 15081487500; 8979091600; 57208098834; 57221348977; 22837415600; 35429650000; 57197784954	Technostress, Coping, and Anxious and Depressive Symptomatology in University Students During the COVID-19 Pandemic	2022	Europe's Journal of Psychology	18	3		302	318	0	34	10.5964/ejop.4725	https://www.scopus.com/inward/record.uri?eid=2-s2.0-85122875937&doi=10.5964%2Fejop.4725&partnerID=40&md5=82a979092121ca9a5529d4724eea12bf	The COVID-19 pandemic raised many challenges for university staff and students, including the need to work from home, which resulted in a greater reliance on technology. We collected questionnaire data from university students (N = 894) in three European countries: Greece, Italy, and the United Kingdom. Data were collected between 7th April 2020 and 19th June 2020, representing a period covering …	anxiety; coping; COVID-19; depression; technostress; university students		Article	Final	All Open Access; Gold Open Access; Green Accepted Open Access; Green Open Access	Scopus	2-s2.0-85122875937
Zhao, G.; Wang, Q.; Wu, L.; Dong, Y.	Zhao, Guoqing (36976912000); Wang, Qiong (55698262400); Wu, Lingxiang (58731395100); Dong, Yan (55015560300)	36976912000; 55698262400; 58731395100; 55015560300	Exploring the Structural Relationship Between University Support, Students’ Technostress, and Burnout in Technology-enhanced Learning	2022	Asia-Pacific Education Researcher	31	4		463	473	0	64	10.1007/s40299-021-00588-4	https://www.scopus.com/inward/record.uri?eid=2-s2.0-85106406670&doi=10.1007%2Fs40299-021-00588-4&partnerID=40&md5=fc181e043dc191459f757e2f9d7ab365	University students always suffer from technostress and experience burnout during technology-enhanced learning (TEL). Research revealing whether and how university support contributes to eliminate them lacks. This study aims to investigate the structural relationship among university support (i.e., administration support and peer support), students’ ICT competence, technostress, and learning burn…	ICT competence; Learning burnout; Technology-enhanced learning; Technostress; University support		Article	Final		Scopus	2-s2.0-85106406670
Harunavamwe, M.; Ward, C.	Harunavamwe, Martha (57216936401); Ward, Chené E. (57836109600)	57216936401; 57836109600	The influence of technostress, work–family conflict, and perceived organisational support on workplace flourishing amidst COVID-19	2022	Frontiers in Psychology	13		921211			0	34	10.3389/fpsyg.2022.921211	https://www.scopus.com/inward/record.uri?eid=2-s2.0-85135628599&doi=10.3389%2Ffpsyg.2022.921211&partnerID=40&md5=f6b724399bebf8177154b809aa6d9558	The remote working environment is characterised by excessive use of new technology and work activities that extend to personal time. It is expected of each employee to balance multiple roles whilst maintaining maximum performance and individual wellbeing; however, without adequate support from an organisation, employees languish instead of flourish. The current study applied a model to investigat…	COVID-19; perceived organisational support; remote working; technostress; work-family conflict; workplace flourishing		Article	Final	All Open Access; Gold Open Access; Green Accepted Open Access; Green Open Access	Scopus	2-s2.0-85135628599
Korosec-Serfaty, M.; Riedl, R.; Sénécal, S.; Léger, P.-M.	Korosec-Serfaty, Marion (57226638742); Riedl, Reńe (23668763100); Sénécal, Sylvain (57200814456); Léger, Pierre Majorique (57202616738)	57226638742; 23668763100; 57200814456; 57202616738	Attentional and Behavioral Disengagement as Coping Responses to Technostress and Financial Stress: An Experiment Based on Psychophysiological, Perceptual, and Behavioral Data	2022	Frontiers in Neuroscience	16		883431			0	9	10.3389/fnins.2022.883431	https://www.scopus.com/inward/record.uri?eid=2-s2.0-85134877628&doi=10.3389%2Ffnins.2022.883431&partnerID=40&md5=f3c2ec0c5702f359dba98c4f4d57984b	Discontinuance of information systems (IS) is a common phenomenon. It is thus critical to understand the decision process and psychophysiological mechanisms that underlie the intention and corresponding behaviors to discontinue IS use, particularly within the digital financial technology usage context, where continuance rates remain low despite increased adoption. Discontinuance has been identifi…	digital financial technology; discontinuance; disengagement; financial stress; Iowa gambling task (IGT); system response time; techno-unreliability; technostress	adult; arousal; article; clinical article; controlled study; decision making; decision making task; feedback system; female; financial stress; gambling; heart rate; heart rate variability; human; human computer interaction; Iowa; male; perception; pilot study; reaction time; skin conductance; valence (emotion); workload	Article	Final	All Open Access; Gold Open Access; Green Accepted Open Access; Green Open Access	Scopus	2-s2.0-85134877628
Ardèvol-Abreu, A.; Rodríguez-Wangüemert, C.; Delponti, P.	Ardèvol-Abreu, Alberto (55778447500); Rodríguez-Wangüemert, Carmen (37061861200); Delponti, Patricia (57220050976)	55778447500; 37061861200; 57220050976	Mobile instant messaging techno-stressors: Measurement, dimensionality, and relationships with type of usage	2022	Profesional de la Informacion	31	4	e310401			0	3	10.3145/epi.2022.jul.01	https://www.scopus.com/inward/record.uri?eid=2-s2.0-85135882097&doi=10.3145%2Fepi.2022.jul.01&partnerID=40&md5=9243aed1c2fc4da3768eca2ee6c6cb45	Increasingly popular mobile instant messaging (MIM) apps allow users to interact anytime and anywhere with different purposes, such as coordinating work-related issues, staying in touch with people they love, or passing the time. But recent research suggests that MIM may create excessive demands on people and become a source of technostress. For example, users may experience communication overloa…	Ambiguity; Invasion; Measurement; Mobile instant messaging; Mobile instant messaging uses; Overload; Scale; Techno-stressor; Technostress; Urgency		Article	Final	All Open Access; Gold Open Access	Scopus	2-s2.0-85135882097
Decataldo, A.; Fiore, B.	Decataldo, Alessandra (57191750413); Fiore, Brunella (55795729100)	57191750413; 55795729100	Digital-Insecurity and Overload: the Role of Technostress in Lecturers’ Work-Family Balance	2022	Italian Journal of Sociology of Education	14	3		75	102	0	6	10.14658/pupj-ijse-2022-3-4	https://www.scopus.com/inward/record.uri?eid=2-s2.0-85141151166&doi=10.14658%2Fpupj-ijse-2022-3-4&partnerID=40&md5=5d8084ff91b93e80f98ed0c36dc2b3bd	While the Covid-19 emergency revealed some vulnerabilities in the Italian higher education system, it also enhanced its resiliency: in a short time, most Italian universities were able to ensure the continuity of teaching activities, replacing face-to-face experiences with online ones. The pandemic required stakeholders (including lecturers) to redesign teaching activities using distance learning…	Covid-19 emergency; digital availability; Techno-stress; university lectures; work-family balance		Article	Final		Scopus	2-s2.0-85141151166
Rey-Merchán, M.D.C.; López-Arquillos, A.	Rey-Merchán, María Del Carmen (57219148351); López-Arquillos, Antonio (55446251200)	57219148351; 55446251200	Occupational Risk of Technostress Related to the Use of ICT among Teachers in Spain	2022	Sustainability (Switzerland)	14	14	8746			0	13	10.3390/su14148746	https://www.scopus.com/inward/record.uri?eid=2-s2.0-85137170887&doi=10.3390%2Fsu14148746&partnerID=40&md5=7c1e827965748fa429fed4a9bd11b85f	Teachers are frequently exposed to several occupational risks. The continuous use of Information and Communication Technologies (ICT) represents a potential source of technostress among teachers. The aim of the current research is to evaluate the technostress levels of school and high school teachers in Spain. The methodology applied in the manuscript, namely the staticized group technique was ba…	education; occupational risk; teacher; technostress	working conditions; Spain	Article	Final	All Open Access; Gold Open Access; Green Accepted Open Access; Green Open Access	Scopus	2-s2.0-85137170887
Farmania, A.; Elsyah, R.D.; Fortunisa, A.	Farmania, Aini (57222905074); Elsyah, Riska Dwinda (57223026425); Fortunisa, Ananda (57853999100)	57222905074; 57223026425; 57853999100	The Phenomenon of Technostress during the COVID-19 Pandemic Due to Work from Home in Indonesia	2022	Sustainability (Switzerland)	14	14	8669			0	17	10.3390/su14148669	https://www.scopus.com/inward/record.uri?eid=2-s2.0-85136368119&doi=10.3390%2Fsu14148669&partnerID=40&md5=3a3409955ef57e7696cddd1a945b7ac4	The regulation of work from home (WFH) was suddenly instructed by many companies in Indonesia at the beginning of the COVID-19 pandemic. It improved the demand for information and communication technology, which triggered the emergence of technostress among workers. Therefore, this study aimed to analyze the technostress phenomenon in Indonesia due to the regulation of WFH by involving 819 respon…	computer self-efficacy; productivity; role stress; technology addiction; technostress	COVID-19	Article	Final	All Open Access; Gold Open Access; Green Accepted Open Access; Green Open Access	Scopus	2-s2.0-85136368119
Ramesh, R.; Ananthram, S.; Vijayalakshmi, V.; Sharma, P.	Ramesh, Rofia (57361706600); Ananthram, Subramaniam (55555424300); Vijayalakshmi, V. (57193851486); Sharma, Piyush (26434453900)	57361706600; 55555424300; 57193851486; 26434453900	Technostressors – a boon or bane? Toward an integrative conceptual model	2022	Journal of Indian Business Research	14	3		278	300	0	5	10.1108/JIBR-10-2021-0348	https://www.scopus.com/inward/record.uri?eid=2-s2.0-85120571441&doi=10.1108%2FJIBR-10-2021-0348&partnerID=40&md5=839798829567c084a45be51e718d3eba	Purpose: This paper aims to highlight the positive and negative effects of technostressors on employee attitudes using psychological need satisfaction as an explanatory mechanism and mindfulness as an individual resource, thereby developing an integrative conceptual model. Design/methodology/approach: A narrative literature review was performed in the technostress, job demands-resources and mindf…	Job burnout; Mindfulness; Psychological need satisfaction; Techno-complexity; Techno-insecurity; Techno-invasion; Techno-overload; Techno-uncertainty; Technostressors; Work engagement		Article	Final	All Open Access; Green Accepted Open Access; Green Open Access	Scopus	2-s2.0-85120571441
Saidy, J.; Garanti, Z.; Sadaka, R.	Saidy, Jeannette (57802885000); Garanti, Zanete (55776650800); Sadaka, Richard (57802300600)	57802885000; 55776650800; 57802300600	Technostress Creators and Job Performance Among Frontliners: Theorizing the Moderating Role of Self-Efficacy	2022	Frontiers in Psychology	13		827027			0	9	10.3389/fpsyg.2022.827027	https://www.scopus.com/inward/record.uri?eid=2-s2.0-85134182542&doi=10.3389%2Ffpsyg.2022.827027&partnerID=40&md5=524e0683e192361ea1abdf938f1bc12a	Technostress is evolving as an imperative area of academic research amid the “new normal” settings of working remotely. Research has investigated the relationships between technostress and job outcomes and proposed individual- and organizational-level approaches to manage it. However, insights into the influence of dynamic personality differences on this relationship are limited. This study ties …	frontline employees; performance; self-efficacy; technostress; transactional model of stress and coping		Article	Final	All Open Access; Gold Open Access; Green Final Open Access; Green Open Access	Scopus	2-s2.0-85134182542
Wu, W.; Chin, W.; Liu, Y.	Wu, Weilin (58341896700); Chin, Wynne W. (7202546881); Liu, Yide (55278323400)	58341896700; 7202546881; 55278323400	Technostress and the smart hospitality employee	2022	Journal of Hospitality and Tourism Technology	13	3		404	426	0	45	10.1108/JHTT-01-2021-0032	https://www.scopus.com/inward/record.uri?eid=2-s2.0-85123379428&doi=10.1108%2FJHTT-01-2021-0032&partnerID=40&md5=a56990b60ae7c586ed826a6aa5e73f9a	Purpose: This study aims to provide a response to calls for research on the consequences of technostress among employees in smart hotels. Based on the person–environment fit and job demands–resources theories, the authors offer a theoretical framework and investigate how factors affect employees’ well-being and performance. Further, the authors investigate the moderating effects of organizational…	Employees’ performance; Employees’ wellbeing; Performance; Smart hotel; Technostress; Well-being		Article	Final		Scopus	2-s2.0-85123379428
Loh, X.-M.; Lee, V.-H.; Hew, T.-S.; Lin, B.	Loh, Xiu Ming (57212302322); Lee, Voon Hsien (42061780600); Hew, Teck Soon (50261919100); Lin, Binshan (7403508463)	57212302322; 42061780600; 50261919100; 7403508463	The cognitive-affective nexus on mobile payment continuance intention during the COVID-19 pandemic	2022	International Journal of Bank Marketing	40	5		939	959	0	53	10.1108/IJBM-06-2021-0257	https://www.scopus.com/inward/record.uri?eid=2-s2.0-85122308118&doi=10.1108%2FIJBM-06-2021-0257&partnerID=40&md5=6ddec89f1fa6f88818f10fe438b071ae	Purpose: This study examines the antecedents of continuance intention to use mobile payment in the midst of a pandemic. In general, the cognitive-affective-conative (CAC) framework was used as the theoretical base. More specifically, the dynamic interrelationships between the cognitive and affective constructs were derived from a penta-dimensional perspective. Design/methodology/approach: An onli…	Artificial neural network; Cognitive-affective-conative framework; Continuance intention; COVID-19; Economic; Mobile payment; Satisfaction; Social; Technological; Technostress; Youth		Article	Final		Scopus	2-s2.0-85122308118
Sasidharan, S.	Sasidharan, Sharath (11739716400)	11739716400	Technostress in the workplace: a social network perspective	2022	Information Technology and People	35	4		1219	1238	0	15	10.1108/ITP-09-2020-0649	https://www.scopus.com/inward/record.uri?eid=2-s2.0-85108290784&doi=10.1108%2FITP-09-2020-0649&partnerID=40&md5=ed02d8429e327c844a49ec32aadb899f	Purpose: Knowledge acquired by employees from co-workers through social networks may serve to reduce technostress during the use of a new and complex information system. The role of gender-based employee preferences in forming and acquiring system-related knowledge through friendship, advice, and expertise networks, and the impact of network-embedded expertise on performance outcomes are explored…	Advice network; Enterprise resource planning; Friendship network; Knowledge acquisition; Social network; Technostress		Article	Final		Scopus	2-s2.0-85108290784
Zhang, Z.; Ye, B.; Qiu, Z.; Zhang, H.; Yu, C.	Zhang, Zhengang (56068662900); Ye, Baosheng (57217166778); Qiu, Zhijun (57779694100); Zhang, Huilin (57801223800); Yu, Chuanpeng (57189519074)	56068662900; 57217166778; 57779694100; 57801223800; 57189519074	Does Technostress Increase R&D Employees' Knowledge Hiding in the Digital Era?	2022	Frontiers in Psychology	13		873846			0	20	10.3389/fpsyg.2022.873846	https://www.scopus.com/inward/record.uri?eid=2-s2.0-85133360577&doi=10.3389%2Ffpsyg.2022.873846&partnerID=40&md5=cdf1328f6b454f130a61068efc3839e1	Technostress as an antecedent factor exploring knowledge hiding continues to be seldomly discussed in the digital era. Based on the job demand-resource theory, this article introduces work exhaustion as a mediator variable and constructs a model that the five sub-dimensions of technostress (i.e., overload, invasion, complexity, insecurity, and uncertainty) affect knowledge hiding for R&D employee…	knowledge hiding; techno-complexity; techno-insecurity; techno-invasion; techno-overload; techno-uncertainty; work exhaustion; workplace friendship		Article	Final	All Open Access; Gold Open Access; Green Final Open Access; Green Open Access	Scopus	2-s2.0-85133360577
Reis, L.	Reis, Lea (57218137959)	57218137959	Information Overload and Presented Lifestyle in Social Media: A Stress-Perspective on the Effects on Mental Health	2022				10			0	2	10.1145/3510606.3550203	https://www.scopus.com/inward/record.uri?eid=2-s2.0-85147707890&doi=10.1145%2F3510606.3550203&partnerID=40&md5=9073b31dd781f73f95532a24cf44a89c	To counteract the increasing number of people showing symptoms of depressive disorders since the outbreak of COVID-19, among others, the WHO suggests using social media more intensively to stay in contact and receive positive messages. However, existing literature indicates that this can have the opposite effect. Based on social comparison theory and technostress literature, we examine the impact…	depression; influencer; instagram; mental health; social comparison theory (SCT); social media; structural equation modeling; technostress	Behavioral research; Economic and social effects; Social networking (online); Depression; Influence; Information overloads; Instagram; Mental health; Social comparison theory; Social media; Structural equation models; Technostress; COVID-19	Conference paper	Final	All Open Access; Gold Open Access	Scopus	2-s2.0-85147707890
de Rojas, P.Í.	de Rojas, Paula Íscar (58772927900)	58772927900	CORPORATE SOCIAL RESPONSIBILITY IN COOPERATIVES: GOOD PRACTICES ON DIGITAL DISCONNECTION; RESPONSABILIDAD SOCIAL EMPRESARIAL EN LAS COOPERATIVAS: BUENAS PRÁCTICAS EN MATERIA DE DESCONEXIÓN DIGITAL	2022	CIRIEC-Espana, Revista Juridica de Economia Social y Cooperativa	2022	40		113	156	0	1	10.7203/CIRIEC-JUR.40.24354	https://www.scopus.com/inward/record.uri?eid=2-s2.0-85180686118&doi=10.7203%2FCIRIEC-JUR.40.24354&partnerID=40&md5=7e78f2f32c76d3ff1bc2f18d1934be72	The COVID-19 pandemic has accelerated the digital transformation of businesses in all company areas. This has led to significant ICT upgrades in companies. Regarding cooperatives, we can observe important shortcomings in some of them. The technological backwardness of cooperatives in the primary sector is made extraordinarily difficult by the worrying connectivity problems that exist in rural Spa…	cooperatives; Corporate social responsibility; digital disconnection; digitalization; quality employment		Article	Final	All Open Access; Gold Open Access; Green Accepted Open Access; Green Open Access	Scopus	2-s2.0-85180686118
Maier, C.; Laumer, S.; Thatcher, J.B.; Wirth, J.; Weitzel, T.	Maier, Christian (35366765400); Laumer, Sven (24484821200); Thatcher, Jason Bennett (7006547020); Wirth, Jakob (57188806495); Weitzel, Tim (6701616351)	35366765400; 24484821200; 7006547020; 57188806495; 6701616351	Trial-Period Technostress: A Conceptual Definition and Mixed-Methods Investigation	2022	Information Systems Research	33	2		489	514	0	34	10.1287/isre.2021.1047	https://www.scopus.com/inward/record.uri?eid=2-s2.0-85134702115&doi=10.1287%2Fisre.2021.1047&partnerID=40&md5=8a4ae38184ba200ec8bb63be49b56873	This study employs a mixed-methods approach to examine how trial use of an IT can induce stress that leads individuals to reject the IT. In our qualitative study (Study 1), we identify eight technostress creators encountered during trial use of a specific IT. Then, in our quantitative study (Study 2), we show that these trial-period technostress creators reduce user satisfaction and increase inte…	individual differences; IT adoption; mixed-methods; motivation to learn; personal innovativeness with IT; rejection; technostress; trial period; user satisfaction	Individual Differences; IT adoption; Learn+; Mixed method; Motivation to learn; Personal innovativeness; Personal innovativeness with IT; Rejection; Technostress; Trial period; Users' satisfactions; Motivation	Article	Final		Scopus	2-s2.0-85134702115
Arslan, A.; Yener, S.; Korkmaz, F.; Alola, U.V.	Arslan, Aykut (55538887500); Yener, Serdar (57204352353); Korkmaz, Fatma (57573872800); Alola, Uju Violet (57195962410)	55538887500; 57204352353; 57573872800; 57195962410	Caught Unprepared: Consequences of Getting Full Online During a Pandemic	2022	Revista de Cercetare si Interventie Sociala	77			66	88	0	1	10.33788/rcis.77.5	https://www.scopus.com/inward/record.uri?eid=2-s2.0-85132291376&doi=10.33788%2Frcis.77.5&partnerID=40&md5=bf125abbc46f97e5ebce3677afd545a5	Although the concept of remote working is not new, and it has been in use for a while, billions of people and workplaces were caught in surprise during the COVID-19 pandemic. Due to full-scale lockdowns people got stuck with their family members. And in a very short time they were expected to set up home-offices and continue working. Balancing family relations with daily work schedule was hard fo…	Boundary Theory; burnout; COVID-19; eWork-Life; Remote working; technostress		Article	Final	All Open Access; Gold Open Access	Scopus	2-s2.0-85132291376
Hessari, H.; Nategh, T.	Hessari, Hassan (57542653300); Nategh, Tahmineh (57217055397)	57542653300; 57217055397	Smartphone addiction can maximize or minimize job performance? Assessing the role of life invasion and techno exhaustion	2022	Asian Journal of Business Ethics	11	1		159	182	0	11	10.1007/s13520-022-00145-2	https://www.scopus.com/inward/record.uri?eid=2-s2.0-85126839790&doi=10.1007%2Fs13520-022-00145-2&partnerID=40&md5=fb4a969fa020e8c0349b5f33fd2646f1	With the fantastic features of smartphones, smartphone addiction is a prevalent phenomenon. However, there is a lack of theory-based understanding of how smartphone addiction affects employees’ personal and work lives. The purpose of this study is to investigate the role of smartphone addiction in reinforcing techno exhaustion and life invasion and the final effects of these factors on job perfor…	Job performance; Life invasion; Smartphone addiction; Techno exhaustion; Technostress		Article	Final		Scopus	2-s2.0-85126839790
Salo, M.; Pirkkalainen, H.; Chua, C.E.H.; Koskelainen, T.	Salo, Markus (54788293400); Pirkkalainen, Henri (36608725900); Chua, Cecil Eng Huang (57216717174); Koskelainen, Tiina (57195476800)	54788293400; 36608725900; 57216717174; 57195476800	FORMATION AND MITIGATION OF TECHNOSTRESS IN THE PERSONAL USE OF IT	2022	MIS Quarterly: Management Information Systems	46	2		1073	1108	0	11	10.25300/MISQ/2022/14950	https://www.scopus.com/inward/record.uri?eid=2-s2.0-105020667410&doi=10.25300%2FMISQ%2F2022%2F14950&partnerID=40&md5=2830a2a206e502caa836cffc5db5a2a9	Understanding information technology (IT) use is vital for the information systems (IS) discipline due to its substantial positive and negative consequences. In recent years, IT use for personal purposes has grown rapidly. Although personal use is voluntary and can often reflect fun, technostress is a common negative consequence of such use. When left unaddressed, technostress can cause serious h…	barrier; formation; IT affordances; mitigation; self-regulation; Technostress	Information systems; Barrier; Formation; Information systems disciplines; Information technology affordance; Information technology use; Mitigation; Personal use; Self regulation; Technology affordances; Technostress; Information use	Article	Final	All Open Access; Green Accepted Open Access; Green Open Access	Scopus	2-s2.0-105020667410
Estrada-Muñoz, C.; Vega-Muñoz, A.; Boada I Grau, J.; Castillo, D.; Muller-Pérez, S.; Contreras-Barraza, N.	Estrada-Muñoz, Carla (57218214699); Vega-Muñoz, Alejandro (59665602600); Boada I Grau, Joan (37103507100); Castillo, Dante (57198510988); Muller-Pérez, Sheyla (57223794773); Contreras-Barraza, Nicolás (57222871126)	57218214699; 59665602600; 37103507100; 57198510988; 57223794773; 57222871126	Impact of Techno-Creators and Techno-Inhibitors on Techno-Stress Manifestations in Chilean Kindergarten Directors in the Context of the COVID-19 Pandemic and Teleworking	2022	Frontiers in Psychology	13		865784			0	6	10.3389/fpsyg.2022.865784	https://www.scopus.com/inward/record.uri?eid=2-s2.0-85132728444&doi=10.3389%2Ffpsyg.2022.865784&partnerID=40&md5=610ce2bb674b4b19036babc827ad7baa	The research objective was to predict the impact of techno-creators and techno-inhibitors on the different manifestations of technostress in kindergarten directors in the context of the COVID-19 pandemic and telework. The participants were INTEGRA Foundation kindergarten directors, from a sample of 567 kindergartens in Chile. To measure the technostress manifestations, the RED-TIC questionnaire w…	education; information overload; information-technology; mental health; techno-creators; techno-inhibitors; technostress; work		Article	Final	All Open Access; Gold Open Access; Green Accepted Open Access; Green Open Access	Scopus	2-s2.0-85132728444
Malik, N.; Tripathi, S.N.; Kar, A.K.; Gupta, S.	Malik, Nishtha (57190870089); Tripathi, Shalini Nath (36562643500); Kar, Arpan Kumar (55911169300); Gupta, Shivam (55851943244)	57190870089; 36562643500; 55911169300; 55851943244	Impact of artificial intelligence on employees working in industry 4.0 led organizations	2022	International Journal of Manpower	43	2		334	354	0	271	10.1108/IJM-03-2021-0173	https://www.scopus.com/inward/record.uri?eid=2-s2.0-85108141046&doi=10.1108%2FIJM-03-2021-0173&partnerID=40&md5=58d65058753bec9c60e161d9be2505b6	Purpose: This study attempts to develop a practical understanding of the positive and negative employee experiences due to artificial intelligence (AI) adoption and the creation of technostress. It unravels the human resource development-related challenges with the onset of Industry 4.0. Design/methodology/approach: Semi-structured interviews were conducted with 32 professionals with average work…	Artificial intelligence; Employee experiences; Human resources management; Industry 4.0; Technostress		Article	Final		Scopus	2-s2.0-85108141046
Guerra, J.F.; Ríos-Manríquez, M.R.; Sierra, C.A.M.	Guerra, Julián Ferrer (57952371900); Ríos-Manríquez, Martha (57189002784); Sierra, Carlos Alberto Moncada (58194866500)	57952371900; 57189002784; 58194866500	Technostress in university students as an effect of the coronavirus pandemic	2022					117	133	0	4	10.1108/978-1-80262-297-320221008	https://www.scopus.com/inward/record.uri?eid=2-s2.0-85153446361&doi=10.1108%2F978-1-80262-297-320221008&partnerID=40&md5=cb234d7d9a2144d2241f05e8d4c84606	Technostress-the difficulty of adapting to technologies-is a psychosocial condition that can affect one's emotional state and certainly seems to be affecting today's society. This is no longer a concept that is exclusive to workers whose work activities are directly related to technology; it now also affects millions of students in education. Digital migration forced by compulsory confinement has…	COVID-19; Educational models; Higher education; Stress; Student technostress; Technology		Book chapter	Final		Scopus	2-s2.0-85153446361
Su, C.-Y.; Chao, C.-M.	Su, Chenying (57190493074); Chao, Chengmin (55323973400)	57190493074; 55323973400	Investigating Factors Influencing Nurses’ Behavioral Intention to Use Mobile Learning: Using a Modified Unified Theory of Acceptance and Use of Technology Model	2022	Frontiers in Psychology	13		673350			0	31	10.3389/fpsyg.2022.673350	https://www.scopus.com/inward/record.uri?eid=2-s2.0-85131513018&doi=10.3389%2Ffpsyg.2022.673350&partnerID=40&md5=010212a1f72b25a91750c177ff677a75	The purpose of this study was to develop and empirically test a model for predicting the key factors affecting nurses’ behavioral intention to use mobile learning (m-learning). We explored behavioral intention from users’ perspectives by applying an extended unified theory of acceptance and use of technology (UTAUT) model with the addition of information quality, system quality, technostress, and…	information quality; mobile learning; nurse education; system quality; technostress; unified theory of acceptance and use of technology		Article	Final	All Open Access; Gold Open Access; Green Accepted Open Access; Green Open Access	Scopus	2-s2.0-85131513018
Seberíni, A.; Mohamed Nour, M.M.; Tokovská, M.	Seberíni, Andrea (57371530700); Mohamed Nour, Magde (57258047500); Tokovská, Miroslava (57211597980)	57371530700; 57258047500; 57211597980	From Digital Divide to Technostress during the COVID-19 Pandemic: A Scoping Review	2022	Organizacija	55	2		98	111	0	5	10.2478/orga-2022-0007	https://www.scopus.com/inward/record.uri?eid=2-s2.0-85133929571&doi=10.2478%2Forga-2022-0007&partnerID=40&md5=c0219257aee45ec2d0ba8a699c9d0eb0	Background and purpose: This paper relates challenges faced by older adult employees during the COVID-19 crisis in order to describe strategies to reduce the digital divide and technostress, thereby supporting inclusion and retention in the marketplace. Older adults are particularly at risk of Internet-related social exclusion, especially during the COVID-19 pandemic. The main research question o…	COVID-19; Digital divide; Employees; Older adult; Technostress		Review	Final	All Open Access; Gold Open Access	Scopus	2-s2.0-85133929571
Wu, D.; Zhou, C.; Liang, X.; Li, Y.; Chen, M.	Wu, Di (57098420900); Zhou, Chi (57197747369); Liang, Xingfang (57222104195); Li, Yating (57222341894); Chen, Min (56532616500)	57098420900; 57197747369; 57222104195; 57222341894; 56532616500	Integrating technology into teaching: Factors influencing rural teachers’ innovative behavior	2022	Education and Information Technologies	27	4		5325	5348	0	36	10.1007/s10639-021-10815-6	https://www.scopus.com/inward/record.uri?eid=2-s2.0-85123255785&doi=10.1007%2Fs10639-021-10815-6&partnerID=40&md5=88193a265fad4e1d3eb79fc9df8609f8	The importance of rural teachers’ innovative behavior of integrating technology into teaching (ITT) has been well recognized. Nevertheless, rural teachers’ innovative behavior of ITT is far from satisfactory. In order to promote rural teachers’ innovative behavior of ITT, it is necessary to better understand what factors are related to it. This study developed a research model of factors related …	Influencing factors; Innovative behavior; Innovative teaching; Integrating technology into teaching; Rural teacher		Article	Final		Scopus	2-s2.0-85123255785
Kasemy, Z.A.; Sharif, A.F.; Barakat, A.M.; Abdelmohsen, S.R.; Hassan, N.H.; Nashat, N.N.; Sharfeldin, A.Y.; El-Ma'doul, A.S.; Alsawy, K.A.; Abo-Shereda, H.M.; Abdelwanees, S.	Kasemy, Zeinab A. (56766136500); Sharif, Asmaa Fady (57221395347); Barakat, Ayah Mustafa Ali (57219266639); Abdelmohsen, Shaimaa R. (57469523000); Hassan, Nancy H. (57222275521); Nashat, Nagwa Nashat (57195319457); Sharfeldin, Asmaa Yahia (57686203500); El-Ma'doul, Angham Solaiman (57206433088); Alsawy, Kholoud Adel (57686455000); Abo-Shereda, Hanaa M. (57222863393); Abdelwanees, Sally (576875021…	56766136500; 57221395347; 57219266639; 57469523000; 57222275521; 57195319457; 57686203500; 57206433088; 57686455000; 57222863393; 57687502100	Technostress Creators and Outcomes Among Egyptian Medical Staff and Students: A Multicenter Cross-Sectional Study of Remote Working Environment During COVID-19 Pandemic	2022	Frontiers in Public Health	10		796321			0	28	10.3389/fpubh.2022.796321	https://www.scopus.com/inward/record.uri?eid=2-s2.0-85130019773&doi=10.3389%2Ffpubh.2022.796321&partnerID=40&md5=d04d06b6e417f4652f7d0a8b7c7247a4	Objectives: This study aimed to investigate the technostress creators and outcomes among University medical and nursing faculties and students as direct effects of the remote working environment during the COVID-19 pandemic. Background: Due to the current COVID-19 pandemic, shifting to virtual learning that implies utilizing the information and communication technologies (ICTs) is urgent. Technos…	burnout; coenzyme Q10; COVID-19; Egypt; medical staff; technostress; teleworking; work engagement	hydrocortisone; burnout; clinical trial; cross-sectional study; Egypt; epidemiology; human; medical staff; multicenter study; pandemic; student; telecommuting; Burnout, Professional; COVID-19; Cross-Sectional Studies; Humans; Hydrocortisone; Medical Staff; Pandemics; Students; Teleworking	Article	Final	All Open Access; Gold Open Access; Green Accepted Open Access; Green Open Access	Scopus	2-s2.0-85130019773
Dahabiyeh, L.; Najjar, M.S.; Wang, G.	Dahabiyeh, Laila (57211069547); Najjar, Mohammad Said (55507420500); Wang, Gongtai (57191998232)	57211069547; 55507420500; 57191998232	Online teaching during COVID-19 crisis: the role of technostress and emotional dissonance on online teaching exhaustion and teaching staff productivity	2022	International Journal of Information and Learning Technology	39	2		97	121	0	19	10.1108/IJILT-09-2021-0147	https://www.scopus.com/inward/record.uri?eid=2-s2.0-85124365488&doi=10.1108%2FIJILT-09-2021-0147&partnerID=40&md5=7491fe443dd848a296c5f4ac00bbbf9c	Purpose: Amid the coronavirus disease 2019 (COVID-19) pandemic, higher education institutions (HEI) all over the world have transitioned to online teaching. The purpose of this study is to examine the impact of technostress and negative emotional dissonance on online teaching exhaustion and teaching staff productivity. Design/methodology/approach: Survey methodology was used to collect data from …	COVID-19; Emotional dissonance; Online teaching; Online teaching exhaustion; Teaching staff productivity; Technostress; Technostress creators		Article	Final		Scopus	2-s2.0-85124365488
Shen, B.; Kuang, Y.	Shen, Bo (58460211900); Kuang, Yuanhang (58025035900)	58460211900; 58025035900	Assessing the relationship between technostress and knowledge hiding—a moderated mediation model	2022	Data and Information Management	6	1	100002			0	15	10.1016/j.dim.2022.100002	https://www.scopus.com/inward/record.uri?eid=2-s2.0-85139123932&doi=10.1016%2Fj.dim.2022.100002&partnerID=40&md5=9b397175c4c49d9e35758cc82490dd5b	Almost every aspect of a person's daily life is impacted by information and communication technologies (ICTs), and some unfavorable outcomes like technostress have been noticed. In this study, we examine how technostress affects knowledge hiding. Drawing from the energy-consuming characteristic of technostress and prior research on how technostress affects ICT users, this article builds and tests…	Job autonomy; Knowledge hiding; Technostress; Work exhaustion	Conceptual model; Daily lives; Energy; Information and Communication Technologies; Job autonomy; Knowledge hiding; Multiple organizations; Structural equation models; Technostress; Work exhaustion; Consumer behavior	Article	Final	All Open Access; Gold Open Access	Scopus	2-s2.0-85139123932
Ab Wahab, N.Y.A.; Mahat, H.; Razali, M.M.; Daud, N.M.; Baharudin, N.H.	Ab Wahab, Nur Yuhainis (57210988898); Mahat, Hanifah Binti (57190756160); Razali, Marshelayanti Mohamad (57450601100); Daud, Nurul'Ain Mohd (57810265700); Baharudin, Nur Hidayah (57215587634)	57210988898; 57190756160; 57450601100; 57810265700; 57215587634	A Study of Technostress Levels of Secondary School Teachers in Malaysia During the COVID-19 Pandemic	2022	International Journal of Learning, Teaching and Educational Research	21	4		380	394	0	6	10.26803/ijlter.21.4.22	https://www.scopus.com/inward/record.uri?eid=2-s2.0-85134493589&doi=10.26803%2Fijlter.21.4.22&partnerID=40&md5=4fa7a86665ba895d2c92837ae54c2523	The study examined the level of technostress of teachers in secondary schools in Malaysia. The COVID-19 pandemic altered human life patterns, and the Movement Control Order restricted most community activities. Prior to the outbreak of COVID-19, the Ministry of Education had exposed teachers to online learning and encouraged them to use it. This study focused on five sub-variables of technostress…	learning-teaching processes; professional orientation; social focus; technical issues; technostress		Article	Final	All Open Access; Gold Open Access	Scopus	2-s2.0-85134493589
Mirbabaie, M.; Stieglitz, S.; Marx, J.	Mirbabaie, Milad (56440203400); Stieglitz, Stefan (8982225800); Marx, Julian (57208785022)	56440203400; 8982225800; 57208785022	Digital Detox	2022	Business and Information Systems Engineering	64	2		239	246	0	33	10.1007/s12599-022-00747-x	https://www.scopus.com/inward/record.uri?eid=2-s2.0-85125776770&doi=10.1007%2Fs12599-022-00747-x&partnerID=40&md5=38c7e96e5af26f22bbe65894823ddc7b	[No abstract available]	Digital detox; Information technology; Knowledge work; Technostress		Article	Final	All Open Access; Green Accepted Open Access; Green Open Access; Hybrid Gold Open Access	Scopus	2-s2.0-85125776770
Christ-Brendemühl, S.	Christ-Brendemühl, Sonja (57211538970)	57211538970	Bridging the gap: An interview study on frontline employee responses to restaurant technology	2022	International Journal of Hospitality Management	102		103183			0	26	10.1016/j.ijhm.2022.103183	https://www.scopus.com/inward/record.uri?eid=2-s2.0-85124006304&doi=10.1016%2Fj.ijhm.2022.103183&partnerID=40&md5=c82748d5c428ff61d0b8476d5d2e163f	Digital technology that complements the personal interactions between customers and frontline employees (FLEs) has the potential to enhance service delivery in full-service restaurants. However, the usage of digital technology and the interrelated change of role requirements pose additional demands on FLEs. This qualitative study is based on twenty-six semi-structured interviews with FLEs, restau…	Digital technology; Frontline employees; Full-service restaurants; Interview study; Job demands		Article	Final		Scopus	2-s2.0-85124006304
Luu, L.T.	Luu, Trong Tuan (36640695200)	36640695200	Employee mindfulness and proactive coping for technostress in the COVID-19 outbreak: The roles of regulatory foci, technostress, and job insecurity	2022	Computers in Human Behavior	129		107148			0	35	10.1016/j.chb.2021.107148	https://www.scopus.com/inward/record.uri?eid=2-s2.0-85121577960&doi=10.1016%2Fj.chb.2021.107148&partnerID=40&md5=2fba9f6ed87c2a7bc312cad3fa294cce	The transition to digital platforms during the COVID-19 pandemic has created technostress to several workers. Our study aims to investigate whether employee mindfulness contributes to their proactive coping for technostress. We built the dataset from 714 employees from service industries during the pandemic. The findings lent credence to the role of prevention focus in mediating the positive link…	COVID-19; Dispositional mindfulness; Interpersonal mindfulness; Job insecurity; Prevention focus; Proactive coping for technostress; Promotion focus; Technostress	COVID-19; Digital platforms; Dispositional mindfulness; Interpersonal mindfulness; Prevention focus; Proactive coping for technostress; Promotion focus; Regulatory focus; Technostress; Job satisfaction	Article	Final	All Open Access; Green Accepted Open Access; Green Open Access	Scopus	2-s2.0-85121577960
Harris, K.J.; Harris, R.B.; Valle, M.; Carlson, J.; Carlson, D.S.; Zivnuska, S.; Wiley, B.	Harris, Kenneth J. (35483944900); Harris, Ranida B. (57188668411); Valle, Matthew (7102142776); Carlson, John R. (57207434687); Carlson, Dawn S. (7403297495); Zivnuska, Suzanne L. (6508057182); Wiley, Briceön (57221752186)	35483944900; 57188668411; 7102142776; 57207434687; 7403297495; 6508057182; 57221752186	Technostress and the entitled employee: impacts on work and family	2022	Information Technology and People	35	3		1073	1095	0	83	10.1108/ITP-07-2019-0348	https://www.scopus.com/inward/record.uri?eid=2-s2.0-85106233142&doi=10.1108%2FITP-07-2019-0348&partnerID=40&md5=d3bf208b02838b4b7a8ed4ac927d954c	Purpose: The purpose of this study is to understand the impact of techno-overload and techno-invasion on work and family. Specifically, we focus on intention to turnover in the work domain, work-family conflict in the work-family domain, and family burnout in the family domain. Furthermore, this study examines the moderating role of entitlement, a personality variable, in this process. Design/met…	Burnout; Entitlement; Information-communication technology; Invasion; Overload; Technostress; Turnover; Work-family conflict		Article	Final		Scopus	2-s2.0-85106233142
Rohwer, E.; Flöther, J.-C.; Harth, V.; MacHe, S.	Rohwer, Elisabeth (57217530396); Flöther, Joelle Cathrin (57490042400); Harth, Volker (55979792900); MacHe, Stefanie (25951575400)	57217530396; 57490042400; 55979792900; 25951575400	Overcoming the “Dark Side” of Technology—A Scoping Review on Preventing and Coping with Work-Related Technostress	2022	International Journal of Environmental Research and Public Health	19	6	3625			0	92	10.3390/ijerph19063625	https://www.scopus.com/inward/record.uri?eid=2-s2.0-85126457729&doi=10.3390%2Fijerph19063625&partnerID=40&md5=98df129d3b3308a336a39b84b2a6aaed	In the course of the digitalisation of work, the phenomenon of technostress is increasingly being examined. While there is a plethora of research on its causes and consequences, a growing body of research on mitigating work-related technostress is emerging. In order to identify opportunities to overcome this “dark side” of technology, this scoping review aims to provide a comprehensive overview o…	Digitalisation; Health promotion; Information technology; Literature review; Mental health; Mitigation; Occupational health; Prevention; Technostress; Workplace well-being	coping strategy; digitization; health care; information technology; literature review; mental health; occupation; workplace; checklist; coping behavior; emotion-focused coping; health promotion; human; human experiment; leadership; Medline; mindfulness; occupational health; PsycINFO; review; self concept; systematic review; Web of Science; wellbeing; health care delivery; technology; Adaptation, …	Review	Final	All Open Access; Gold Open Access; Green Accepted Open Access; Green Open Access	Scopus	2-s2.0-85126457729
Schettino, G.; Marino, L.; Capone, V.	Schettino, Giovanni (57218198149); Marino, Leda (57222626668); Capone, Vincenza (55778145652)	57218198149; 57222626668; 55778145652	The Impact of University-Related Variables on Students’ Perceived Employability and Mental Well-Being: An Italian Longitudinal Study	2022	Sustainability (Switzerland)	14	5	2671			0	25	10.3390/su14052671	https://www.scopus.com/inward/record.uri?eid=2-s2.0-85125774564&doi=10.3390%2Fsu14052671&partnerID=40&md5=12e686fca1fbf5a376c9d8a4fee10fbe	The COVID-19 outbreak has had a disruptive impact on the academic context and labor market. Indeed, the pandemic shock in such fields has been related to several changes with implications for young people’s careers and well-being. This two-wave longitudinal study, conducted in Italy, aimed to explore the predictiveness of some individual and organizational factors on students’ perceived employabi…	Career ambition; Employability; Mental well-being; University commitment; University reputation	COVID-19; employment; labor market; perception; socioeconomic conditions; student; university sector; Italy	Article	Final	All Open Access; Gold Open Access; Green Accepted Open Access; Green Open Access	Scopus	2-s2.0-85125774564
Riedl, R.	Riedl, Reńe (23668763100)	23668763100	On the stress potential of videoconferencing: definition and root causes of Zoom fatigue	2022	Electronic Markets	32	1		153	177	0	187	10.1007/s12525-021-00501-3	https://www.scopus.com/inward/record.uri?eid=2-s2.0-85120694860&doi=10.1007%2Fs12525-021-00501-3&partnerID=40&md5=5be0b5c846427f420739e113e9f87c7f	As a consequence of lockdowns due to the coronavirus disease (COVID-19) and the resulting restricted social mobility, several billion people worldwide have recently had to replace physical face-to-face communication with computer-mediated interaction. Notably, the adoption rates of videoconferencing increased significantly in 2020, predominantly because videoconferencing resembles face-to-face in…	Home office; Media naturalness theory; NeuroIS; Technostress; Videoconference fatigue; Videoconference stress; Zoom fatigue		Article	Final	All Open Access; Green Accepted Open Access; Green Open Access; Hybrid Gold Open Access	Scopus	2-s2.0-85120694860
Marsh, E.; Perez Vallejos, E.P.; Spence, A.	Marsh, Elizabeth (57358980300); Perez Vallejos, Elvira (57208256947); Spence, Alexa (10839842900)	57358980300; 57208256947; 10839842900	The digital workplace and its dark side: An integrative review	2022	Computers in Human Behavior	128		107118			0	216	10.1016/j.chb.2021.107118	https://www.scopus.com/inward/record.uri?eid=2-s2.0-85120438362&doi=10.1016%2Fj.chb.2021.107118&partnerID=40&md5=d810207a2c30f0de4af3ea8bad6df70d	An intensification of digital working driven by Covid-19 has brought into sharp focus both the beneficial nature of digital workplace technologies and their potential dark side. Research has burgeoned in this area in recent years, but an integrated view across fields, technologies, dark side effects and outcomes is lacking. There are potential insights to be gained from compiling and comparing re…	Addiction; Digital workplace; Integrative literature review; Overload; Technostress	Addiction; Digital workplace; Field technology; Integrative literature review; Literature reviews; Overload; Sharp focus; Side effect; Technostress; Theoretical approach	Review	Final	All Open Access; Green Accepted Open Access; Green Open Access; Hybrid Gold Open Access	Scopus	2-s2.0-85120438362
Sun, Y.; Li, S.; Yu, L.	Sun, Yi (57189891176); Li, Shihui (57223100282); Yu, Lingling (57193116017)	57189891176; 57223100282; 57193116017	The dark sides of AI personal assistant: effects of service failure on user continuance intention	2022	Electronic Markets	32	1		17	39	0	77	10.1007/s12525-021-00483-2	https://www.scopus.com/inward/record.uri?eid=2-s2.0-85113696805&doi=10.1007%2Fs12525-021-00483-2&partnerID=40&md5=39a490d5c563505f7aecc1e9c19b7e49	With the popularization of smart devices and the rapid development of smart voice technology, AI personal assistants (AIPAs) have penetrated deeply into users' lives. Compared with previous years, the accuracy, semantic understanding ability, and wake-up ability of AIPAs have been improved, but the lack of service maturity and the insufficient degree of scene integration have brought users a poor…	AI personal assistants; Dark side; O3; Service failure; Technostress		Article	Final		Scopus	2-s2.0-85113696805
Buenadicha-Mateos, M.; Sánchez-Hernández, M.I.; González-López, O.R.	Buenadicha-Mateos, Maria (57200798045); Sánchez-Hernández, M. Isabel (37116145300); González-López, Óscar R. (57200793581)	57200798045; 37116145300; 57200793581	Analysis of the Emotional Exhaustion Derived From Techno-Stress in the Next Generation of Qualified Employees	2022	Frontiers in Psychology	13		792606			0	9	10.3389/fpsyg.2022.792606	https://www.scopus.com/inward/record.uri?eid=2-s2.0-85125108056&doi=10.3389%2Ffpsyg.2022.792606&partnerID=40&md5=ffa63bbb0db04a0e298d9bf73c0540f6	This study analyses the emotional exhaustion of students inhigher education, derived from the extremely technology-relatedstrain associated to the current COVID-19 pandemic in a conservation of resources’ approach. Technostress, as source of emotional exhaustion, was investigated in a sample of 333 students in a medium size public university in Spain. Data was collected in May 2020, during the CO…	emotional exhaustion; higher education; interpersonal conflicts; perceived stress; suffering; technostress		Article	Final	All Open Access; Gold Open Access; Green Final Open Access; Green Open Access	Scopus	2-s2.0-85125108056
Torres, C.C.; Gil-Monte, P.R.; Figueiredo-Ferraz, H.	Torres, Carla Cecilia (57226073860); Gil-Monte, Pedro R. (7801588439); Figueiredo-Ferraz, Hugo (35109117000)	57226073860; 7801588439; 35109117000	Corrigendum: “Adaptation and validation of technostress creators and technostress inhibitors inventories in a Spanish-speaking Latin American country” (Technology in Society (2021) 66, (101660), (S0160791X21001354), (10.1016/j.techsoc.2021.101660))	2022	Technology in Society	68		101825			0	1	10.1016/j.techsoc.2021.101825	https://www.scopus.com/inward/record.uri?eid=2-s2.0-85121346246&doi=10.1016%2Fj.techsoc.2021.101825&partnerID=40&md5=1f28036440d9c2997a4d9fe033eb310c	The authors regret the misprints in the list of the article' authors. Where it says Carla Cecilia Torres, it must say Carla Cecilia Torresa, Pedro R. Gil-Monteb, Hugo Figueiredo-Ferrazc In addition, the affiliations of authors must be included: aEsan University; Peru bUNIPSICO; University of Valencia; Spain cUniversidad Internacional de Valencia-VIU; Spain The authors would like to apologise for …			Erratum	Final	All Open Access; Green Accepted Open Access; Green Open Access	Scopus	2-s2.0-85121346246
Baabdullah, A.M.; Alsulaimani, A.A.; Allamnakhrah, A.; Abdallah Alalwan, A.A.; Dwivedi, Y.K.; Rana, N.P.	Baabdullah, Abdullah Mohammed A. (57021768700); Alsulaimani, Abdulellah Abdullah (57340568800); Allamnakhrah, Alhasan (57216744494); Abdallah Alalwan, Ali Abdallah (56667500500); Dwivedi, Yogesh K. (35239818900); Rana, Nripendra P. (50262828700)	57021768700; 57340568800; 57216744494; 56667500500; 35239818900; 50262828700	Usage of augmented reality (AR) and development of e-learning outcomes: An empirical evaluation of students’ e-learning experience	2022	Computers and Education	177		104383			0	82	10.1016/j.compedu.2021.104383	https://www.scopus.com/inward/record.uri?eid=2-s2.0-85119210043&doi=10.1016%2Fj.compedu.2021.104383&partnerID=40&md5=e3c4dce7a8868ab1ad5adc0a353e6006	This study aims to examine students' experience of augmented reality learning applications (AR.LRP). Uses and gratifications theory was proposed as a theoretical foundation of the current study's conceptual model. Four dimensions of UGT benefits were proposed as key antecedences of the students' experience with AR.LRP: personal interactive benefits, social interactive benefits, affective benefits…	Augmented reality; e-learning experience; e-learning performance; Technostress; Uses and gratifications theory	E-learning; Students; Visual communication; 'current; E - learning; E-learning experience; E-learning performance; Learning experiences; Learning performance; Student experiences; Technostress; Uses and gratifications theories; Augmented reality	Article	Final	All Open Access; Green Accepted Open Access; Green Open Access	Scopus	2-s2.0-85119210043
Camarena, L.; Fusi, F.	Camarena, Leonor (57210314513); Fusi, Federica (57104863200)	57210314513; 57104863200	Always Connected: Technology Use Increases Technostress Among Public Managers	2022	American Review of Public Administration	52	2		154	168	0	42	10.1177/02750740211050387	https://www.scopus.com/inward/record.uri?eid=2-s2.0-85119145874&doi=10.1177%2F02750740211050387&partnerID=40&md5=55fd031efca61253f37f8fab96feaa75	Despite the growing use and adoption of information and communication technologies (ICTs) in government, few studies investigate how ICTs impact the well-being of public managers in the workplace. Information system and psychology studies define “technostress” as a form of stress stemming from the social and technical changes brought by ICTs use. Public managers likely experience technostress as …	human resources; local government; social media; technology; technostress		Article	Final		Scopus	2-s2.0-85119145874
Taser-Erdogan, D.; Aydın, E.; Özer Torgalöz, A.O.; Rofcanin, Y.	Taser-Erdogan, Didem (57201588829); Aydın, Esra (57207995169); Özer Torgalöz, Alev (57257013200); Rofcanin, Yasin (55873225100)	57201588829; 57207995169; 57257013200; 55873225100	An examination of remote e-working and flow experience: The role of technostress and loneliness	2022	Computers in Human Behavior	127		107020			0	106	10.1016/j.chb.2021.107020	https://www.scopus.com/inward/record.uri?eid=2-s2.0-85114782177&doi=10.1016%2Fj.chb.2021.107020&partnerID=40&md5=5191db1ad8f3241b7775752d8926ae34	Since early 2020, the Covid-19 pandemic has led to numerous businesses around the world making use of information and communication technologies (ICT) more frequently than ever to help transition operations to remote e-working. As a result, using multiple technologies on a daily basis has become the norm for many employees across the world. While it is evident that working remotely may trigger hi…	Flow; Job-demands resources; Loneliness; Remote e-working; Technostress	Information use; Demand resources; Flow; Flow experience; Information and Communication Technologies; Job demands; Job-demand resource; Loneliness; Multiple technology; Remote e-working; Technostress; Personnel; article; employee; human; human experiment; loneliness; Turkey (republic); wellbeing; work environment	Article	Final	All Open Access; Green Final Open Access; Green Open Access; Hybrid Gold Open Access	Scopus	2-s2.0-85114782177
Kader, M.A.R.A.; Aziz, N.N.A.; Zaki, S.M.; Ishak, M.; Hazudin, S.F.	Kader, Mohd Aidil Riduan Awang (57191036230); Aziz, Nurul Nadia Abd (57216462789); Zaki, Suhanom Mohd (57194334813); Ishak, Maisarah (57194587202); Hazudin, Siti Fahazarina (57196197985)	57191036230; 57216462789; 57194334813; 57194587202; 57196197985	THE EFFECT OF TECHNOSTRESS ON ONLINE LEARNING BEHAVIOUR AMONG UNDERGRADUATES	2022	Malaysian Journal of Learning and Instruction	19	1		183	211	0	14	10.32890/mjli2022.19.1.7	https://www.scopus.com/inward/record.uri?eid=2-s2.0-85126360650&doi=10.32890%2Fmjli2022.19.1.7&partnerID=40&md5=13c197cc524052753493b56a72552ba8	Purpose – Students’ incompetence to deal with the intricacies of technology during the teaching and learning process may have negatively affected their online learning process particularly throughout the COVID-19 pandemic. It is critical to research technostress influence on online learning behaviours among undergraduates. Thus, this research intends to examine the predicting factors that contrib…	Behavioural intention; Online learning; Technostress; Undergraduates; Utaut		Article	Final	All Open Access; Gold Open Access	Scopus	2-s2.0-85126360650
Alexa, L.; Pislaru, M.; Avasilcǎi, S.; Lucescu, L.; Bujor, A.; Avram, E.	Alexa, Lidia Elena (57191517379); Pislaru, Marius (26648974600); Avasilcǎi, Silvia (24921462000); Lucescu, Letiția (57439961400); Bujor, Adriana (57163358600); Avram, Elena Rita (57221945882)	57191517379; 26648974600; 24921462000; 57439961400; 57163358600; 57221945882	Exploring Romanian Engineering Students’ Perceptions of Covid-19 Emergency e-Learning Situation. A Mixed-Method Case Study	2022	Electronic Journal of e-Learning	20	1		19	35	0	22	10.34190/ejel.20.1.2190	https://www.scopus.com/inward/record.uri?eid=2-s2.0-85124010177&doi=10.34190%2Fejel.20.1.2190&partnerID=40&md5=33c6a18cc81cfc37e0204b0bb6debafa	The Covid-19 pandemic is the most disturbing event in the lifetime of most of our planet’s citizens. The lockdown measures directly impacted many areas of our lives, including the educational sector, because locking down countries meant implicitly locking down the educational system. Moreover, what was first considered a temporary solution for an extraordinary situation began to look more and mor…	Covid-19; Emergency e-learning; Online learning; Teaching culture; Technostress; Virtual teaching		Article	Final	All Open Access; Gold Open Access	Scopus	2-s2.0-85124010177
Mushtaque, I.; Waqas, H.; Awais-E-Yazdan, M.	Mushtaque, Iqra (57375529900); Waqas, Hamid (57202059885); Awais-E-Yazdan, Muhammad (57219902993)	57375529900; 57202059885; 57219902993	The effect of technostress on the teachers’ willingness to use online teaching modes and the moderating role of job insecurity during COVID-19 pandemic in Pakistan	2022	International Journal of Educational Management	36	1		63	80	0	40	10.1108/IJEM-07-2021-0291	https://www.scopus.com/inward/record.uri?eid=2-s2.0-85121433077&doi=10.1108%2FIJEM-07-2021-0291&partnerID=40&md5=e45b347cf09e492f3c033d197b422d6c	Purpose: The purpose of this study is to analyze the impact of technostress on the teachers’ willingness to use online Teaching Modes, with the moderating role of job insecurity in Pakistan. Design/methodology/approach: Holistically, this study collected 242 samples using the convenient sampling technique for data collection. The response rate was 69.1%. The respondents of the study are academic …	COVID-19; Job insecurity; Private institutional employee; Technostress		Article	Final		Scopus	2-s2.0-85121433077
Nasirpouri Shadbad, F.; Biros, D.	Nasirpouri Shadbad, Forough (57221121769); Biros, David P. (6701360436)	57221121769; 6701360436	Technostress and its influence on employee information security policy compliance	2022	Information Technology and People	35	1		119	141	0	28	10.1108/ITP-09-2020-0610	https://www.scopus.com/inward/record.uri?eid=2-s2.0-85098254292&doi=10.1108%2FITP-09-2020-0610&partnerID=40&md5=7eab3d8c8bb1561e078452757643cda0	Purpose: This study focuses on unintended negative consequences of IT, called technostress. Given that employees are recognized as a major information security threat, it makes sense to investigate how technostress resulting from employees' constant interaction with IT influences the likelihood of security incidents. Although past research studied the concept of security-related technostress, the…	Information security; Information security policy; Security-related stressors; Technostress; Technostress creators		Article	Final		Scopus	2-s2.0-85098254292
Hang, Y.; Hussain, G.; Amin, A.; Abdullah, M.I.	Hang, Yong (57216083272); Hussain, Ghulam (36745509700); Amin, Anam (57217831135); Abdullah, Muhammad Ibrahim (57197746343)	57216083272; 36745509700; 57217831135; 57197746343	The Moderating Effects of Technostress Inhibitors on Techno-Stressors and Employee's Well-Being	2022	Frontiers in Psychology	12		821446			0	37	10.3389/fpsyg.2021.821446	https://www.scopus.com/inward/record.uri?eid=2-s2.0-85123350547&doi=10.3389%2Ffpsyg.2021.821446&partnerID=40&md5=380b222e983487cda95bb7af0e0d71cd	This study determined the effects of techno-stressors on employees' well-being. It also determined the moderating role of technostress inhibitors in techno-stressors and employees' well-being. We employed a time-lagged design and self-administered survey method to collect data from banking employees. We retrieved 355 usable responses. The results showed that techno-stressors significantly and neg…	employees performance; health psychology; occupational health psychology; techno-stressors; technostress inhibitors; well-being		Article	Final	All Open Access; Gold Open Access; Green Final Open Access; Green Open Access	Scopus	2-s2.0-85123350547
[truncated: 78 more rows]

## Sheet: 2023
Authors	Author full names	Author(s) ID	Title	Year	Source title	Volume	Issue	Art. No.	Page start	Page end	Page count	Cited by	DOI	Link	Abstract	Author Keywords	Index Keywords	Document Type	Publication Stage	Open Access	Source	EID
[truncated: 219 more rows]

[truncated: 23 more sheets: 2024, 2025, Search, Andean, Preselection, ADD01, ADD02, ADD03, ADD04, ADD05, ADD06, ADD07, ADD08, ADD09, ADD10, ADD14, ADD16, ADD17, ADD18, ADD19 …]
